# Supplementary material for: Dataset for field experiments analyzing discrimination in amateur soccer
Source: Data Brief. 2021 Dec 23;40:107751. doi: 10.1016/j.dib.2021.107751 (PMC8718725; doi:10.1016/j.dib.2021.107751)
Supplement: Supplementary file 1 [file mmc1.zip]

Archive with 1 entries (1 files):
- Db.xls
