# Supplementary material for: Dataset for field experiments analyzing discrimination in amateur soccer
Source: Data Brief. 2021 Dec 23;40:107751. doi: 10.1016/j.dib.2021.107751 (PMC8718725; doi:10.1016/j.dib.2021.107751)
Supplement: Supplementary file 1 [file mmc1.zip › Db.xls]

## Sheet: Sheet1
Region Pella	League B	2	1	0	Greece	2021	Albania							Albania	1	0	0	3	1
Moscow	5th Division	1	1	1	Russia	2021								Russia	0	0	0	3	2
Pais Vasco	Primera Regional Alava	0	0	1	Spain	2021								Spain	0	0	0	3	3
Primorsky region	4th Division	0	0	1	Russia	2021								Russia	0	0	0	3	4
Uusimaa		1	1	1	Finland	2021								Finland	0	0	0	3	5
Samara Region	3rd Division	0	0	1	Russia	2021								Russia	0	0	0	3	6
Region Pella	League B	0	0	1	Greece	2021								Greece	0	0	0	3	7
Leningrad Region	5th Division	2	1	1	Russia	2021								Russia	0	0	0	3	8
Region Aetolia-Acarnania	League B	0	0	1	Greece	2021								Greece	0	0	0	3	9
Seine Saint-Denis	Senior D4	0	0	1	France	2021								France	0	0	0	3	10
Region West Attica	League B	1	1	0	Greece	2021	Albania							Albania	1	0	0	3	11
Region Aetolia-Acarnania	League B	0	0	1	Greece	2021								Greece	0	0	0	3	12
Chelyabinsk Region	5th Division	0	0	0	Russia	2021			Azerbaijan					Azerbaijan	0	0	1	3	13
Yorksire	Level 10 (NORTHERN COUNTIES EAST FOOTBALL LEAGUE, DIVISION 1)		1	1	England(UK)	2021								England(UK)	0	0	0	3	14
Rostov Region	5th Division	0	0	0	Russia	2021			Azerbaijan					Azerbaijan	0	0	1	3	15
Nizhny Novgorod region	4th Division	2	1	1	Russia	2021								Russia	0	0	0	3	16
Tyumen Region	4th Division	0	0	1	Russia	2021								Russia	0	0	0	3	17
Krasnoyarsk Region	4th Division	0	0	1	Russia	2021								Russia	0	0	0	3	18
Tomsk Region	5th Division	0	0	1	Russia	2021								Russia	0	0	0	3	19
Kurgan region	5th Division	0	0	1	Russia	2021								Russia	0	0	0	3	20
Moscow Region	5th Division	2	1	1	Russia	2021								Russia	0	0	0	3	21
Region Thessaly	League C	0	0	1	Greece	2021								Greece	0	0	0	3	22
Moscow	5th Division	0	0	1	Russia	2021								Russia	0	0	0	3	23
South West	Level 11(Wiltshire Senior League )		0	1	England(UK)	2021								England(UK)	0	0	0	3	24
Region Argolida	League B	0	0	1	Greece	2021								Greece	0	0	0	3	25
Munster	Clare District Soccer League	0	0	0	Ireland	2021		Lithuania						Lithuania	0	1	0	3	26
Ingushetia Republic	5th Division	2	1	1	Russia	2021								Russia	0	0	0	3	27
Tyumen Region	4th Division	0	0	1	Russia	2021								Russia	0	0	0	3	28
Region Athens	League B	0	0	0	Greece	2021			Romania					Romania	0	0	1	3	29
Voronezh Region	5th Division	2	1	1	Russia	2021								Russia	0	0	0	3	30
Moscow	5th Division	0	0	0	Russia	2021	Kazakhstan							Kazakhstan	1	0	0	3	31
Volgograd region	5th Division	0	0	0	Russia	2021	Kazakhstan							Kazakhstan	1	0	0	3	32
South East	Level 11(Kent County League, PREMIER DIVISION )		1	1	England(UK)	2021								England(UK)	0	0	0	3	33
Ryazan Region	5th Division	0	0	1	Russia	2021								Russia	0	0	0	3	34
Altai Region	5th Division	0	0	0	Russia	2021			Azerbaijan					Azerbaijan	0	0	1	3	35
Orel Region	5th Division	0	0	0	Russia	2021			Azerbaijan					Azerbaijan	0	0	1	3	36
Novgorod Region	5th Division	2	1	1	Russia	2021								Russia	0	0	0	3	37
Novosibirsk Region	5th Division	0	0	0	Russia	2021			Azerbaijan					Azerbaijan	0	0	1	3	38
Region Kozani	League B	0	0	0	Greece	2021			Romania					Romania	0	0	1	3	39
Méditerranée	Senior R2	0	0	0	France	2021		Algeria						Algeria	0	1	0	3	40
Orel Region	5th Division	0	0	1	Russia	2021								Russia	0	0	0	3	41
Moscow Region	5th Division	0	0	1	Russia	2021								Russia	0	0	0	3	42
Yorksire	Level 11 (York Football League, Premier DIV)		1	1	England(UK)	2021								England(UK)	0	0	0	3	43
Region Athens	League C	0	0	0	Greece	2021	Albania							Albania	1	0	0	3	44
Martinique	Senior R3	0	0	1	France	2021								France	0	0	0	3	45
Yorksire	Level 10 (NORTHERN COUNTIES EAST FOOTBALL LEAGUE, PREMIER DIVISION)		0	1	England(UK)	2021								England(UK)	0	0	0	3	46
Voronezh Region	4th Division	0	0	1	Russia	2021								Russia	0	0	0	3	47
Region Messinia	League B	0	0	1	Greece	2021								Greece	0	0	0	3	48
Region Aetolia-Acarnania	League B	0	0	0	Greece	2021		Bulgaria						Bulgaria	0	1	0	3	49
Moscow	5th Division	2	1	1	Russia	2021								Russia	0	0	0	3	50
Kostroma Region	4th Division	0	0	0	Russia	2021	Kazakhstan							Kazakhstan	1	0	0	3	51
Moscow	5th Division	0	0	0	Russia	2021			Azerbaijan					Azerbaijan	0	0	1	3	52
Altai Region	5th Division	0	0	1	Russia	2021								Russia	0	0	0	3	53
Cher	Senior D3	1	1	1	France	2021								France	0	0	0	3	54
South West	Level 11(Somerset County League, Div 1 )		0	0	England(UK)	2021	Poland							Poland	1	0	0	3	55
South West	Level 11(Trowbridge & District Football League, DIV 1)		0	1	England(UK)	2021								England(UK)	0	0	0	3	56
Ullianovsk Region	5th Division	2	1	0	Russia	2021		Uzbekistan						Uzbekistan	0	1	0	3	57
Chelyabinsk Region	5th Division	0	0	1	Russia	2021								Russia	0	0	0	3	58
Moscow	5th Division	0	0	1	Russia	2021								Russia	0	0	0	3	59
Moscow	5th Division	0	0	1	Russia	2021								Russia	0	0	0	3	60
Keski-Suomi		1	1	0	Finland	2021	Estonia							Estonia	1	0	0	3	61
Buryatia	5th Division	0	0	1	Russia	2021								Russia	0	0	0	3	62
Moscow	5th Division	0	0	1	Russia	2021								Russia	0	0	0	3	63
Sverdlovsk Region	5th Division	2	1	1	Russia	2021								Russia	0	0	0	3	64
Bryansk Region	5th Division	0	0	0	Russia	2021	Kazakhstan							Kazakhstan	1	0	0	3	65
Region Athens	League C	0	0	0	Greece	2021		Bulgaria						Bulgaria	0	1	0	3	66
Smolensk Region	5th Division	0	0	1	Russia	2021								Russia	0	0	0	3	67
Irkutsk Region	5th Division	0	0	0	Russia	2021			Azerbaijan					Azerbaijan	0	0	1	3	68
Krasnodar region	5th Division	2	1	1	Russia	2021								Russia	0	0	0	3	69
Krasnoyarsk Region	4th Division	0	0	1	Russia	2021								Russia	0	0	0	3	70
Porto	AF Porto 2ª Divisão Série 1		0	0	Portugal	2021	Ukraine							Ukraine	1	0	0	3	71
Moscow	5th Division	1	1	0	Russia	2021			Azerbaijan					Azerbaijan	0	0	1	3	72
South West	Level 11(Somerset County League, Premier Div )		0	0	England(UK)	2021		India						India	0	1	0	3	73
Sverdlovsk Region	5th Division	0	0	0	Russia	2021			Azerbaijan					Azerbaijan	0	0	1	3	74
North East	Level9(Ebac Northern League Division One)		1	0	England(UK)	2021		India						India	0	1	0	3	75
Udmurtia	5th Division	0	0	0	Russia	2021			Azerbaijan					Azerbaijan	0	0	1	3	76
Paris IDF	Senior R3	0	0	0	France	2021		Algeria						Algeria	0	1	0	3	77
Orenburg Region	5th Division	2	1	1	Russia	2021								Russia	0	0	0	3	78
Moscow Region	5th Division	0	0	1	Russia	2021								Russia	0	0	0	3	79
Voronezh Region	5th Division	0	0	0	Russia	2021	Kazakhstan							Kazakhstan	1	0	0	3	80
Samara Region	5th Division	0	0	0	Russia	2021			Azerbaijan					Azerbaijan	0	0	1	3	81
South West	Level 11(Somerset County League, Div 1 )		0	0	England(UK)	2021		India						India	0	1	0	3	82
Smolensk Region	5th Division	2	1	1	Russia	2021								Russia	0	0	0	3	83
Vladimir Region	5th Division	2	1	1	Russia	2021								Russia	0	0	0	3	84
North West	Level 10(North West Counties Football League, Division One North)		0	0	England(UK)	2021	Poland							Poland	1	0	0	3	85
Réunion	Senior Coupe	2	1	1	France	2021								France	0	0	0	3	86
North East	Level9(North Riding Football League, Premier Div)		1	0	England(UK)	2021			Italy					Italy	0	0	1	3	87
Belgorod Region	5th Division	0	0	1	Russia	2021								Russia	0	0	0	3	88
Moscow	5th Division	2	1	0	Russia	2021			Azerbaijan					Azerbaijan	0	0	1	3	89
Sverdlovsk Region	5th Division	2	1	0	Russia	2021	Kazakhstan							Kazakhstan	1	0	0	3	90
Region Boeotia	League B	1	1	1	Greece	2021								Greece	0	0	0	3	91
Belgorod Region	5th Division	0	0	1	Russia	2021								Russia	0	0	0	3	92
Sverdlovsk Region	5th Division	0	0	0	Russia	2021			Azerbaijan					Azerbaijan	0	0	1	3	93
Meuse	Senior D2	2	1	0	France	2021		Algeria						Algeria	0	1	0	3	94
Stavropol region	5th Division	0	0	1	Russia	2021								Russia	0	0	0	3	95
Bashkortostan	5th Division	0	0	1	Russia	2021								Russia	0	0	0	3	96
East of England	Level 11(Essex Olympian League Premier Division)		0	1	England(UK)	2021								England(UK)	0	0	0	3	97
Hauts de Seine	Senior D4	0	0	1	France	2021								France	0	0	0	3	98
Orenburg Region	5th Division	0	0	0	Russia	2021		Uzbekistan						Uzbekistan	0	1	0	3	99
Correze	Départemental 3	0	0	0	France	2021	Portugal							Portugal	1	0	0	3	100
Krasnodar region	5th Division	2	1	1	Russia	2021								Russia	0	0	0	3	101
Chechnya Republic	5th Division	0	0	1	Russia	2021								Russia	0	0	0	3	102
Sakhalin Region	5th Division	0	0	0	Russia	2021	Kazakhstan							Kazakhstan	1	0	0	3	103
Moscow Region	5th Division	0	0	0	Russia	2021			Azerbaijan					Azerbaijan	0	0	1	3	104
Buryatia	5th Division	0	0	1	Russia	2021								Russia	0	0	0	3	105
Region Trikala	League B	0	0	1	Greece	2021								Greece	0	0	0	3	106
Penza Region	5th Division	0	0	0	Russia	2021			Azerbaijan					Azerbaijan	0	0	1	3	107
Lipetsk Region	5th Division	2	1	1	Russia	2021								Russia	0	0	0	3	108
Region Athens	League B	0	0	1	Greece	2021								Greece	0	0	0	3	109
Réunion	Senior Coupe	0	0	1	France	2021								France	0	0	0	3	110
South East	Level 8(Isthmian League, South CENTRAL Division Div)		0	1	England(UK)	2021								England(UK)	0	0	0	3	111
Irkutsk Region	5th Division	0	0	1	Russia	2021								Russia	0	0	0	3	112
Yorksire	Level 11 (West Yorkshire League, Premier Division )		0	0	England(UK)	2021			Italy					Italy	0	0	1	3	113
Region West Attica	League B	1	1	0	Greece	2021		Bulgaria						Bulgaria	0	1	0	3	114
Region Chalkidiki	League B	0	0	1	Greece	2021								Greece	0	0	0	3	115
Moscow	5th Division	0	0	0	Russia	2021		Uzbekistan						Uzbekistan	0	1	0	3	116
Region Epirus	League C	2	1	0	Greece	2021		Bulgaria						Bulgaria	0	1	0	3	117
Region East Attica	League C	1	1	0	Greece	2021	Albania							Albania	1	0	0	3	118
Moscow Region	5th Division	0	0	1	Russia	2021								Russia	0	0	0	3	119
Region Thessaly	League C	0	0	0	Greece	2021		Bulgaria						Bulgaria	0	1	0	3	120
Region Heraklion	League B	0	0	1	Greece	2021								Greece	0	0	0	3	121
Moscow	5th Division	0	0	1	Russia	2021								Russia	0	0	0	3	122
Munster	Munster Senior League	0	0	1	Ireland	2021								Ireland	0	0	0	3	123
North East	Level9(North Riding Football League, DIV one)		0	1	England(UK)	2021								England(UK)	0	0	0	3	124
Astrakhan Region	5th Division	0	0	0	Russia	2021			Azerbaijan					Azerbaijan	0	0	1	3	125
Moscow Region	5th Division	0	0	1	Russia	2021								Russia	0	0	0	3	126
Moscow	5th Division	0	0	0	Russia	2021			Azerbaijan					Azerbaijan	0	0	1	3	127
Moscow	5th Division	0	0	0	Russia	2021			Azerbaijan					Azerbaijan	0	0	1	3	128
Region Macedonia	League C	0	0	1	Greece	2021								Greece	0	0	0	3	129
Region Larissa	League B	0	0	1	Greece	2021								Greece	0	0	0	3	130
Region Phthiotis	League B	0	0	0	Greece	2021	Albania							Albania	1	0	0	3	131
North East	Level9(Northern Football League Division Two)		1	1	England(UK)	2021								England(UK)	0	0	0	3	132
Ryazan Region	4th Division	2	1	0	Russia	2021		Uzbekistan						Uzbekistan	0	1	0	3	133
Mordovia	5th Division	2	1	1	Russia	2021								Russia	0	0	0	3	134
Saint Petersburg	5th Division	1	1	1	Russia	2021								Russia	0	0	0	3	135
Region Drama	League B	0	0	0	Greece	2021			Romania					Romania	0	0	1	3	136
Region Athens	League B	1	1	1	Greece	2021								Greece	0	0	0	3	137
East of England	Level 11(Essex Olympian League Premier Division)		0	1	England(UK)	2021								England(UK)	0	0	0	3	138
Moscow	5th Division	0	0	0	Russia	2021			Azerbaijan					Azerbaijan	0	0	1	3	139
Region Messinia	League B	0	0	1	Greece	2021								Greece	0	0	0	3	140
Primorsky region	5th Division	2	1	1	Russia	2021								Russia	0	0	0	3	141
Bryansk Region	4th Division	0	0	0	Russia	2021		Uzbekistan						Uzbekistan	0	1	0	3	142
South West	Level 11(Somerset County League, Premier Div )		0	0	England(UK)	2021	Poland							Poland	1	0	0	3	143
South West	Level 11(Trowbridge & District Football League, DIV 2)		0	1	England(UK)	2021								England(UK)	0	0	0	3	144
Region Aetolia-Acarnania	League B	0	0	1	Greece	2021								Greece	0	0	0	3	145
Chelyabinsk Region	5th Division	0	0	1	Russia	2021								Russia	0	0	0	3	146
Chechnya Republic	4th Division	0	0	1	Russia	2021								Russia	0	0	0	3	147
Novosibirsk Region	5th Division	0	0	0	Russia	2021	Kazakhstan							Kazakhstan	1	0	0	3	148
Krasnodar region	5th Division	0	0	0	Russia	2021		Uzbekistan						Uzbekistan	0	1	0	3	149
Munster	Kerry District League	2	1	1	Ireland	2021								Ireland	0	0	0	3	150
Smolensk Region	5th Division	0	0	1	Russia	2021								Russia	0	0	0	3	151
Region West Attica	League B	0	0	1	Greece	2021								Greece	0	0	0	3	152
Region Pieria	League C	0	0	1	Greece	2021								Greece	0	0	0	3	153
North West	Level 11(Northern Alliance Football League, DIV ONE)		0	1	England(UK)	2021								England(UK)	0	0	0	3	154
Region Evia	League B	0	0	1	Greece	2021								Greece	0	0	0	3	155
Region Evia	League C	0	0	0	Greece	2021			Romania					Romania	0	0	1	3	156
South West Peninsula	Level 10(South West Peninsula League Div 1 West)		1	1	England(UK)	2021								England(UK)	0	0	0	3	157
South East	Level 8(Isthmian League, Premier Division )		1	0	England(UK)	2021	Poland							Poland	1	0	0	3	158
South West Peninsula	Level 10(South West Peninsula League Div 1 West)		1	0	England(UK)	2021			Italy					Italy	0	0	1	3	159
Tyumen Region	5th Division	0	0	0	Russia	2021			Azerbaijan					Azerbaijan	0	0	1	3	160
Mordovia	5th Division	0	0	1	Russia	2021								Russia	0	0	0	3	161
Smolensk Region	5th Division	0	0	1	Russia	2021								Russia	0	0	0	3	162
Arkhangelsk Region	4th Division	0	0	1	Russia	2021								Russia	0	0	0	3	163
Belgorod Region	5th Division	2	1	1	Russia	2021								Russia	0	0	0	3	164
Region Dodecanese	League B	0	0	1	Greece	2021								Greece	0	0	0	3	165
East Midlands	Level 10 (Leicestershire Senior League Division One)		0	1	England(UK)	2021								England(UK)	0	0	0	3	166
Region Corinthia	League B	0	0	0	Greece	2021			Romania					Romania	0	0	1	3	167
Leningrad Region	5th Division	0	0	1	Russia	2021								Russia	0	0	0	3	168
North West	Level 10(North West Counties Football League, Premier Division)		0	1	England(UK)	2021								England(UK)	0	0	0	3	169
Moscow	5th Division	0	0	1	Russia	2021								Russia	0	0	0	3	170
Réunion	Senior Coupe	0	0	0	France	2021	Portugal							Portugal	1	0	0	3	171
Region Evia	League C	0	0	0	Greece	2021			Romania					Romania	0	0	1	3	172
Region Kozani	League B	0	0	0	Greece	2021	Albania							Albania	1	0	0	3	173
Region Pella	League B	0	0	1	Greece	2021								Greece	0	0	0	3	174
Region Evros	League B	0	0	0	Greece	2021			Romania					Romania	0	0	1	3	175
Stavropol region	5th Division	0	0	0	Russia	2021			Azerbaijan					Azerbaijan	0	0	1	3	176
Orel Region	5th Division	0	0	0	Russia	2021			Azerbaijan					Azerbaijan	0	0	1	3	177
Moscow	5th Division	0	0	0	Russia	2021	Kazakhstan							Kazakhstan	1	0	0	3	178
West Midlands	Level 10 (Cornwall Combination League)		1	1	England(UK)	2021								England(UK)	0	0	0	3	179
Region Imathia	League B	0	0	0	Greece	2021	Albania							Albania	1	0	0	3	180
Region Boeotia	League B	0	0	0	Greece	2021	Albania							Albania	1	0	0	3	181
South West	Level 11(Wiltshire Senior League, U18 )		0	0	England(UK)	2021	Poland							Poland	1	0	0	3	182
East of England	Level9(Essex Senior League, Reserves Division)		0	0	England(UK)	2021		India						India	0	1	0	3	183
Penza Region	5th Division	0	0	1	Russia	2021								Russia	0	0	0	3	184
Region Macedonia	League B	1	1	1	Greece	2021								Greece	0	0	0	3	185
Irkutsk Region	5th Division	2	1	0	Russia	2021	Kazakhstan							Kazakhstan	1	0	0	3	186
Region Epirus	League C	1	1	0	Greece	2021	Albania							Albania	1	0	0	3	187
Loiret	Senior D3	1	1	1	France	2021								France	0	0	0	3	188
North East	Level10(Toolstation Northern Counties East Football League)		1	1	England(UK)	2021								England(UK)	0	0	0	3	189
Kemerovo Region	4th Division	2	1	1	Russia	2021								Russia	0	0	0	3	190
Yorksire	Level 11 (York Football League, Div 2)		0	1	England(UK)	2021								England(UK)	0	0	0	3	191
Tambov Region	5th Division	0	0	0	Russia	2021		Uzbekistan						Uzbekistan	0	1	0	3	192
Region Chania	League C	0	0	1	Greece	2021								Greece	0	0	0	3	193
Orel Region	5th Division	0	0	0	Russia	2021			Azerbaijan					Azerbaijan	0	0	1	3	194
North East	Level9(North Riding Football League, Premier Div)		0	0	England(UK)	2021	Poland							Poland	1	0	0	3	195
Moscow	5th Division	0	0	1	Russia	2021								Russia	0	0	0	3	196
Vologda Region	5th Division	0	0	1	Russia	2021								Russia	0	0	0	3	197
Munster	Kerry District League	0	0	0	Ireland	2021		Lithuania						Lithuania	0	1	0	3	198
Novgorod Region	5th Division	0	0	0	Russia	2021	Kazakhstan							Kazakhstan	1	0	0	3	199
Kemerovo Region	4th Division	2	1	1	Russia	2021								Russia	0	0	0	3	200
Moscow Region	5th Division	0	0	1	Russia	2021								Russia	0	0	0	3	201
Tomsk Region	3rd Division	0	0	0	Russia	2021			Azerbaijan					Azerbaijan	0	0	1	3	202
Tatarstan	5th Division	2	1	0	Russia	2021			Azerbaijan					Azerbaijan	0	0	1	3	203
Novosibirsk Region	5th Division	0	0	0	Russia	2021			Azerbaijan					Azerbaijan	0	0	1	3	204
Kalmykia Republic	5th Division	0	0	0	Russia	2021		Uzbekistan						Uzbekistan	0	1	0	3	205
Moscow Region	5th Division	0	0	0	Russia	2021		Uzbekistan						Uzbekistan	0	1	0	3	206
West Midlands	Level 10 (Midland league, Div 2)		1	1	England(UK)	2021								England(UK)	0	0	0	3	207
Novgorod Region	5th Division	0	0	0	Russia	2021			Azerbaijan					Azerbaijan	0	0	1	3	208
Chelyabinsk Region	5th Division	1	1	0	Russia	2021			Azerbaijan					Azerbaijan	0	0	1	3	209
Munster	Kerry District League	2	1	1	Ireland	2021								Ireland	0	0	0	3	210
Moscow	5th Division	0	0	0	Russia	2021		Uzbekistan						Uzbekistan	0	1	0	3	211
Yaroslavl Region	5th Division	0	0	0	Russia	2021			Azerbaijan					Azerbaijan	0	0	1	3	212
Region Achaia	League C	0	0	0	Greece	2021	Albania							Albania	1	0	0	3	213
Region Macedonia	League B	0	0	0	Greece	2021			Romania					Romania	0	0	1	3	214
Munster	Munster Senior League	0	0	0	Ireland	2021	Poland							Poland	1	0	0	3	215
Tula Region	5th Division	2	1	1	Russia	2021								Russia	0	0	0	3	216
Kabardino-Balkaria	5th Division	0	0	1	Russia	2021								Russia	0	0	0	3	217
Belgorod Region	5th Division	0	0	1	Russia	2021								Russia	0	0	0	3	218
Tomsk Region	5th Division	0	0	0	Russia	2021	Kazakhstan							Kazakhstan	1	0	0	3	219
Region Piraeus	League B	0	0	1	Greece	2021								Greece	0	0	0	3	220
Udmurtia	5th Division	2	1	0	Russia	2021	Kazakhstan							Kazakhstan	1	0	0	3	221
Region Macedonia	League C	1	1	1	Greece	2021								Greece	0	0	0	3	222
Bashkortostan	5th Division	1	1	1	Russia	2021								Russia	0	0	0	3	223
Perm Region	4th Division	0	0	1	Russia	2021								Russia	0	0	0	3	224
North Osetia	5th Division	0	0	0	Russia	2021		Uzbekistan						Uzbekistan	0	1	0	3	225
Khakasia	5th Division	0	0	0	Russia	2021		Uzbekistan						Uzbekistan	0	1	0	3	226
Penza Region	5th Division	0	0	0	Russia	2021	Kazakhstan							Kazakhstan	1	0	0	3	227
Irkutsk Region	5th Division	0	0	0	Russia	2021			Azerbaijan					Azerbaijan	0	0	1	3	228
Moscow	5th Division	0	0	1	Russia	2021								Russia	0	0	0	3	229
Region Rethymno	League B	1	1	1	Greece	2021								Greece	0	0	0	3	230
East of England	Level 11 (Kershaw Senior A)		1	1	England(UK)	2021								England(UK)	0	0	0	3	231
East of England	Level 11(Essex & Suffolk Border League, Division two)		1	0	England(UK)	2021		India						India	0	1	0	3	232
Krasnoyarsk Region	5th Division	2	1	1	Russia	2021								Russia	0	0	0	3	233
Astrakhan Region	3rd Division	1	1	0	Russia	2021			Azerbaijan					Azerbaijan	0	0	1	3	234
Novosibirsk Region	5th Division	0	0	0	Russia	2021	Kazakhstan							Kazakhstan	1	0	0	3	235
Volgograd region	5th Division	2	1	1	Russia	2021								Russia	0	0	0	3	236
Region Athens	League B	2	1	0	Greece	2021	Albania							Albania	1	0	0	3	237
Kamchatka region	5th Division	0	0	0	Russia	2021		Uzbekistan						Uzbekistan	0	1	0	3	238
Samara Region	5th Division	0	0	1	Russia	2021								Russia	0	0	0	3	239
Yorksire	Level 11 (York Football League, Div 2)		1	1	England(UK)	2021								England(UK)	0	0	0	3	240
Novosibirsk Region	5th Division	0	0	0	Russia	2021			Azerbaijan					Azerbaijan	0	0	1	3	241
Penza Region	5th Division	0	0	1	Russia	2021								Russia	0	0	0	3	242
Region East Attica	League C	2	1	0	Greece	2021	Albania							Albania	1	0	0	3	243
Moscow	5th Division	1	1	0	Russia	2021		Uzbekistan						Uzbekistan	0	1	0	3	244
Yorksire	Level 11 (West Yorkshire League, Division 2)		1	0	England(UK)	2021		India						India	0	1	0	3	245
Penza Region	5th Division	0	0	1	Russia	2021								Russia	0	0	0	3	246
Penza Region	5th Division	0	0	0	Russia	2021			Azerbaijan					Azerbaijan	0	0	1	3	247
Adygea Republic	5th Division	0	0	0	Russia	2021			Azerbaijan					Azerbaijan	0	0	1	3	248
Yorksire	Level 11 (West Yorkshire League, Premier Division )		0	1	England(UK)	2021								England(UK)	0	0	0	3	249
Belgorod Region	5th Division	0	0	0	Russia	2021			Azerbaijan					Azerbaijan	0	0	1	3	250
Region Macedonia	League B	0	0	0	Greece	2021	Albania							Albania	1	0	0	3	251
Mordovia	5th Division	2	1	0	Russia	2021			Azerbaijan					Azerbaijan	0	0	1	3	252
Munster	Munster Senior League	2	1	1	Ireland	2021								Ireland	0	0	0	3	253
South West	Level 11(Wiltshire Senior League, U18 )		0	0	England(UK)	2021	Poland							Poland	1	0	0	3	254
Kaluga Region	5th Division	0	0	0	Russia	2021			Azerbaijan					Azerbaijan	0	0	1	3	255
Region Corinthia	League C	1	1	1	Greece	2021								Greece	0	0	0	3	256
Primorsky region	5th Division	0	0	0	Russia	2021		Uzbekistan						Uzbekistan	0	1	0	3	257
Khakasia	4th Division	0	0	1	Russia	2021								Russia	0	0	0	3	258
Region Thrace	League B	0	0	0	Greece	2021			Romania					Romania	0	0	1	3	259
Ryazan Region	5th Division	0	0	0	Russia	2021			Azerbaijan					Azerbaijan	0	0	1	3	260
Astrakhan Region	5th Division	0	0	1	Russia	2021								Russia	0	0	0	3	261
Region Athens	League B	2	1	1	Greece	2021								Greece	0	0	0	3	262
Isère	Senior D4	1	1	0	France	2021	Portugal							Portugal	1	0	0	3	263
Voronezh Region	5th Division	0	0	1	Russia	2021								Russia	0	0	0	3	264
Tyumen Region	5th Division	0	0	0	Russia	2021			Azerbaijan					Azerbaijan	0	0	1	3	265
Orenburg Region	5th Division	0	0	1	Russia	2021								Russia	0	0	0	3	266
South West Peninsula	Level 10(South West Peninsula League Div 1 West)		0	1	England(UK)	2021								England(UK)	0	0	0	3	267
Vologda Region	5th Division	0	0	0	Russia	2021	Kazakhstan							Kazakhstan	1	0	0	3	268
Chechnya Republic	5th Division	0	0	1	Russia	2021								Russia	0	0	0	3	269
Nizhny Novgorod region	5th Division	0	0	0	Russia	2021			Azerbaijan					Azerbaijan	0	0	1	3	270
Altai Republic	5th Division	0	0	0	Russia	2021			Azerbaijan					Azerbaijan	0	0	1	3	271
Samara Region	5th Division	0	0	1	Russia	2021								Russia	0	0	0	3	272
Nizhny Novgorod region	5th Division	0	0	0	Russia	2021	Kazakhstan							Kazakhstan	1	0	0	3	273
Yamalo Nenecki Region	5th Division	0	0	0	Russia	2021	Kazakhstan							Kazakhstan	1	0	0	3	274
Tatarstan	5th Division	0	0	0	Russia	2021			Azerbaijan					Azerbaijan	0	0	1	3	275
Region Evia	League B	0	0	0	Greece	2021			Romania					Romania	0	0	1	3	276
Sverdlovsk Region	5th Division	0	0	0	Russia	2021	Kazakhstan							Kazakhstan	1	0	0	3	277
North East	Level9(North Riding Football League, DIV one)		0	1	England(UK)	2021								England(UK)	0	0	0	3	278
Region East Attica	League B	0	0	0	Greece	2021	Albania							Albania	1	0	0	3	279
Tula Region	5th Division	2	1	1	Russia	2021								Russia	0	0	0	3	280
Region Larissa	League B	0	0	1	Greece	2021								Greece	0	0	0	3	281
Moscow	5th Division	0	0	1	Russia	2021								Russia	0	0	0	3	282
Orenburg Region	5th Division	0	0	1	Russia	2021								Russia	0	0	0	3	283
Region Pella	League B	0	0	0	Greece	2021		Bulgaria						Bulgaria	0	1	0	3	284
Orenburg Region	5th Division	0	0	0	Russia	2021	Kazakhstan							Kazakhstan	1	0	0	3	285
Cantal	Senior D5	0	0	1	France	2021								France	0	0	0	3	286
Yorksire	Level 11 (West Yorkshire League, Alliance Division 1)		1	0	England(UK)	2021		India						India	0	1	0	3	287
Region Macedonia	League C	0	0	1	Greece	2021								Greece	0	0	0	3	288
South West	Level 11(Somerset County League, Div 2 &3 )		0	0	England(UK)	2021		India						India	0	1	0	3	289
Region Athens	League C	1	1	0	Greece	2021		Bulgaria						Bulgaria	0	1	0	3	290
South West	Level 11(Somerset County League, Div 2 &3 )		0	1	England(UK)	2021								England(UK)	0	0	0	3	291
Primorsky region	5th Division	0	0	1	Russia	2021								Russia	0	0	0	3	292
Vladimir Region	5th Division	0	0	1	Russia	2021								Russia	0	0	0	3	293
Altai Republic	5th Division	0	0	0	Russia	2021			Azerbaijan					Azerbaijan	0	0	1	3	294
Region Argolida	League B	0	0	0	Greece	2021		Bulgaria						Bulgaria	0	1	0	3	295
Lyon et du Rhône	Senior D4	1	1	1	France	2021								France	0	0	0	3	296
Omsk Region	5th Division	0	0	1	Russia	2021								Russia	0	0	0	3	297
Moscow Region	5th Division	0	0	1	Russia	2021								Russia	0	0	0	3	298
Bryansk Region	5th Division	0	0	1	Russia	2021								Russia	0	0	0	3	299
South East	Level 8(Isthmian League, Premier Division )		0	0	England(UK)	2021		India						India	0	1	0	3	300
Altai Region	5th Division	0	0	1	Russia	2021								Russia	0	0	0	3	301
Vaucluse	Départemental 3	0	0	0	France	2021		Algeria						Algeria	0	1	0	3	302
Region Athens	League B	1	1	0	Greece	2021	Albania							Albania	1	0	0	3	303
South West	Level 11(Somerset County League, Div 2 &3 )		0	0	England(UK)	2021		India						India	0	1	0	3	304
Penza Region	5th Division	0	0	1	Russia	2021								Russia	0	0	0	3	305
Perm Region	5th Division	2	1	0	Russia	2021	Kazakhstan							Kazakhstan	1	0	0	3	306
Guyane	Senior R1	0	0	1	France	2021								France	0	0	0	3	307
Region Heraklion	League B	1	1	1	Greece	2021								Greece	0	0	0	3	308
Gers	Senior D3	0	0	0	France	2021	Portugal							Portugal	1	0	0	3	309
Region Larissa	League B	0	0	0	Greece	2021		Bulgaria						Bulgaria	0	1	0	3	310
Pskov Region	5th Division	0	0	0	Russia	2021			Azerbaijan					Azerbaijan	0	0	1	3	311
Region Aetolia-Acarnania	League B	0	0	1	Greece	2021								Greece	0	0	0	3	312
Region Corinthia	League C	0	0	0	Greece	2021			Romania					Romania	0	0	1	3	313
Samara Region	5th Division	0	0	0	Russia	2021			Azerbaijan					Azerbaijan	0	0	1	3	314
Kemerovo Region	5th Division	0	0	1	Russia	2021								Russia	0	0	0	3	315
Region Piraeus	League C	2	1	0	Greece	2021		Bulgaria						Bulgaria	0	1	0	3	316
Bashkortostan	4th Division	0	0	1	Russia	2021								Russia	0	0	0	3	317
Tatarstan	5th Division	0	0	0	Russia	2021	Kazakhstan							Kazakhstan	1	0	0	3	318
Region Heraklion	League B	0	0	0	Greece	2021			Romania					Romania	0	0	1	3	319
Region Thessaly	League C	0	0	1	Greece	2021								Greece	0	0	0	3	320
Vladimir Region	5th Division	0	0	1	Russia	2021								Russia	0	0	0	3	321
Yorksire	Level 11 (West Yorkshire League, Division 2)		1	0	England(UK)	2021	Poland							Poland	1	0	0	3	322
Region Dodecanese	League B	0	0	0	Greece	2021		Bulgaria						Bulgaria	0	1	0	3	323
North East	Level10(NOTTINGHAMSHIRE LEAGUE, DIV TWO )		1	0	England(UK)	2021	Poland							Poland	1	0	0	3	324
Tomsk Region	5th Division	0	0	0	Russia	2021			Azerbaijan					Azerbaijan	0	0	1	3	325
South West	Level 11(Somerset County League, Div 1 )		0	0	England(UK)	2021			Italy					Italy	0	0	1	3	326
Saratov Region	5th Division	2	1	1	Russia	2021								Russia	0	0	0	3	327
East Midlands	Level 7(Evo-Stik League Premier Division South)		0	1	England(UK)	2021								England(UK)	0	0	0	3	328
Munster	Munster Senior League	1	1	1	Ireland	2021								Ireland	0	0	0	3	329
Sverdlovsk Region	4th Division	0	0	0	Russia	2021		Uzbekistan						Uzbekistan	0	1	0	3	330
Ullianovsk Region	5th Division	2	1	0	Russia	2021	Kazakhstan							Kazakhstan	1	0	0	3	331
Bashkortostan	5th Division	1	1	1	Russia	2021								Russia	0	0	0	3	332
Region Evia	League B	0	0	1	Greece	2021								Greece	0	0	0	3	333
Novosibirsk Region	5th Division	0	0	0	Russia	2021			Azerbaijan					Azerbaijan	0	0	1	3	334
Arkhangelsk Region	5th Division	0	0	1	Russia	2021								Russia	0	0	0	3	335
Transbaikal region	5th Division	0	0	0	Russia	2021		Uzbekistan						Uzbekistan	0	1	0	3	336
Kurgan region	4th Division	0	0	0	Russia	2021	Kazakhstan							Kazakhstan	1	0	0	3	337
Vladimir Region	5th Division	0	0	0	Russia	2021	Kazakhstan							Kazakhstan	1	0	0	3	338
Munster	Munster Senior League	0	0	1	Ireland	2021								Ireland	0	0	0	3	339
Kemerovo Region	5th Division	0	0	1	Russia	2021								Russia	0	0	0	3	340
Angra do Heroísmo	AF Angra Heroísmo Campeonato Ilha Terceira		0	1	Portugal	2021								Portugal	0	0	0	3	341
Novgorod Region	5th Division	0	0	1	Russia	2021								Russia	0	0	0	3	342
South East	Level 8(Isthmian League,North Division Div)		1	1	England(UK)	2021								England(UK)	0	0	0	3	343
Mordovia	5th Division	2	1	0	Russia	2021			Azerbaijan					Azerbaijan	0	0	1	3	344
Moscow	5th Division	0	0	1	Russia	2021								Russia	0	0	0	3	345
Region Rethymno	League B	0	0	0	Greece	2021		Bulgaria						Bulgaria	0	1	0	3	346
Munster	Kerry District League	0	0	0	Ireland	2021			Latvia					Latvia	0	0	1	3	347
Réunion	Senior Coupe	0	0	0	France	2021	Portugal							Portugal	1	0	0	3	348
South West	Level 11(Somerset County League, Div 2 &3 )		1	0	England(UK)	2021	Poland							Poland	1	0	0	3	349
East of England	Level9(Thurlow Nunn League)		0	1	England(UK)	2021								England(UK)	0	0	0	3	350
Khabarovsk Region	5th Division	0	0	0	Russia	2021			Azerbaijan					Azerbaijan	0	0	1	3	351
Voronezh Region	5th Division	0	0	1	Russia	2021								Russia	0	0	0	3	352
Moscow Region	5th Division	0	0	1	Russia	2021								Russia	0	0	0	3	353
Region Evia	League B	0	0	1	Greece	2021								Greece	0	0	0	3	354
Krasnoyarsk Region	4th Division	2	1	0	Russia	2021			Azerbaijan					Azerbaijan	0	0	1	3	355
Moscow Region	5th Division	0	0	0	Russia	2021	Kazakhstan							Kazakhstan	1	0	0	3	356
Region Trikala	League B	0	0	1	Greece	2021								Greece	0	0	0	3	357
Region Dodecanese	League B	0	0	0	Greece	2021			Romania					Romania	0	0	1	3	358
Novosibirsk Region	5th Division	0	0	0	Russia	2021			Azerbaijan					Azerbaijan	0	0	1	3	359
Region Karditsa	League B	0	0	0	Greece	2021			Romania					Romania	0	0	1	3	360
North West	Level 11(Northern Alliance Football League, PREMIER DIV)		1	1	England(UK)	2021								England(UK)	0	0	0	3	361
Guyane	Senior R1	0	0	1	France	2021								France	0	0	0	3	362
Var	Départemental 3	1	1	1	France	2021								France	0	0	0	3	363
Kalmykia Republic	5th Division	0	0	1	Russia	2021								Russia	0	0	0	3	364
South West	Level 11(Somerset County League, Div 1 )		1	1	England(UK)	2021								England(UK)	0	0	0	3	365
Kaakkois-Suomi		0	0	0	Finland	2021			Somalia					Somalia	0	0	1	3	366
Kalmykia Republic	5th Division	0	0	0	Russia	2021			Azerbaijan					Azerbaijan	0	0	1	3	367
Region Karditsa	League C	1	1	1	Greece	2021								Greece	0	0	0	3	368
South West	Level 11(Somerset County League, Div 1 )		0	0	England(UK)	2021	Poland							Poland	1	0	0	3	369
Rostov Region	5th Division	0	0	0	Russia	2021	Kazakhstan							Kazakhstan	1	0	0	3	370
West Midlands	Level 11 (WMRL Division Two)		0	0	England(UK)	2021		India						India	0	1	0	3	371
Kaluga Region	5th Division	0	0	0	Russia	2021	Kazakhstan							Kazakhstan	1	0	0	3	372
Region Athens	League B	0	0	0	Greece	2021	Albania							Albania	1	0	0	3	373
Keski-Suomi		1	1	1	Finland	2021								Finland	0	0	0	3	374
Munster	Munster Senior League	1	1	1	Ireland	2021								Ireland	0	0	0	3	375
Krasnoyarsk Region	4th Division	0	0	1	Russia	2021								Russia	0	0	0	3	376
Yaroslavl Region	4th Division	0	0	1	Russia	2021								Russia	0	0	0	3	377
Altai Region	5th Division	2	1	1	Russia	2021								Russia	0	0	0	3	378
Region Athens	League B	0	0	1	Greece	2021								Greece	0	0	0	3	379
Pskov Region	5th Division	0	0	0	Russia	2021			Azerbaijan					Azerbaijan	0	0	1	3	380
Irkutsk Region	5th Division	0	0	1	Russia	2021								Russia	0	0	0	3	381
Vladimir Region	4th Division	0	0	1	Russia	2021								Russia	0	0	0	3	382
Vladimir Region	4th Division	0	0	1	Russia	2021								Russia	0	0	0	3	383
Region Piraeus	League C	1	1	0	Greece	2021	Albania							Albania	1	0	0	3	384
Region Corinthia	League C	0	0	0	Greece	2021		Bulgaria						Bulgaria	0	1	0	3	385
Moscow	5th Division	2	1	0	Russia	2021		Uzbekistan						Uzbekistan	0	1	0	3	386
Tomsk Region	5th Division	0	0	0	Russia	2021			Azerbaijan					Azerbaijan	0	0	1	3	387
East of England	Level 11(Essex & Suffolk Border League, Division one)		1	0	England(UK)	2021			Italy					Italy	0	0	1	3	388
Munster	Kerry District League	0	0	0	Ireland	2021			Latvia					Latvia	0	0	1	3	389
Region West Attica	League B	2	1	1	Greece	2021								Greece	0	0	0	3	390
Yorksire	Level 11 (York Football League, Div 2)		1	1	England(UK)	2021								England(UK)	0	0	0	3	391
Munster	Munster Senior League	2	1	0	Ireland	2021			Latvia					Latvia	0	0	1	3	392
Region Macedonia	League C	2	1	0	Greece	2021	Albania							Albania	1	0	0	3	393
Krasnodar region	5th Division	2	1	1	Russia	2021								Russia	0	0	0	3	394
Altai Region	3rd Division	0	0	0	Russia	2021	Kazakhstan							Kazakhstan	1	0	0	3	395
Munster	Kerry District League	1	1	1	Ireland	2021								Ireland	0	0	0	3	396
Bryansk Region	5th Division	2	1	1	Russia	2021								Russia	0	0	0	3	397
North West	Level 11(Northern Alliance Football League, PREMIER DIV)		0	1	England(UK)	2021								England(UK)	0	0	0	3	398
Chelyabinsk Region	5th Division	0	0	1	Russia	2021								Russia	0	0	0	3	399
Sakhalin Region	5th Division	2	1	0	Russia	2021		Uzbekistan						Uzbekistan	0	1	0	3	400
Guyane	Senior R1	0	0	0	France	2021	Portugal							Portugal	1	0	0	3	401
East Midlands	Level 10 (Leicestershire Senior League Division One)		1	1	England(UK)	2021								England(UK)	0	0	0	3	402
Crimea	5th Division	0	0	1	Russia	2021								Russia	0	0	0	3	403
Buryatia	5th Division	0	0	1	Russia	2021								Russia	0	0	0	3	404
South West	Level 11(Somerset County League, Premier Div )		1	1	England(UK)	2021								England(UK)	0	0	0	3	405
Vologda Region	5th Division	0	0	0	Russia	2021		Uzbekistan						Uzbekistan	0	1	0	3	406
Réunion	Senior Coupe	2	1	1	France	2021								France	0	0	0	3	407
Perm Region	3rd Division	0	0	1	Russia	2021								Russia	0	0	0	3	408
Moscow	5th Division	0	0	0	Russia	2021	Kazakhstan							Kazakhstan	1	0	0	3	409
Moscow	5th Division	2	1	1	Russia	2021								Russia	0	0	0	3	410
Yorksire	Level 11 (West Yorkshire League, Premier Division )		1	0	England(UK)	2021		India						India	0	1	0	3	411
Region Athens	League B	0	0	0	Greece	2021	Albania							Albania	1	0	0	3	412
Saratov Region	5th Division	1	1	1	Russia	2021								Russia	0	0	0	3	413
Mari El	5th Division	2	1	0	Russia	2021	Kazakhstan							Kazakhstan	1	0	0	3	414
Rostov Region	5th Division	0	0	0	Russia	2021		Uzbekistan						Uzbekistan	0	1	0	3	415
Chuvash Republic	5th Division	2	1	0	Russia	2021			Azerbaijan					Azerbaijan	0	0	1	3	416
Belgorod Region	5th Division	0	0	0	Russia	2021			Azerbaijan					Azerbaijan	0	0	1	3	417
Volgograd region	4th Division	0	0	1	Russia	2021								Russia	0	0	0	3	418
Krasnodar region	5th Division	0	0	0	Russia	2021		Uzbekistan						Uzbekistan	0	1	0	3	419
Vologda Region	5th Division	2	1	1	Russia	2021								Russia	0	0	0	3	420
Novgorod Region	5th Division	0	0	0	Russia	2021			Azerbaijan					Azerbaijan	0	0	1	3	421
Region Piraeus	League C	0	0	1	Greece	2021								Greece	0	0	0	3	422
Yorksire	Level 11 (West Yorkshire League, Premier Division )		1	0	England(UK)	2021	Poland							Poland	1	0	0	3	423
Guyane	Senior R1	0	0	0	France	2021		Algeria						Algeria	0	1	0	3	424
Region Chalkidiki	League B	0	0	1	Greece	2021								Greece	0	0	0	3	425
Region Achaia	League B	0	0	0	Greece	2021			Romania					Romania	0	0	1	3	426
Tarn et Garonne	Senior D3	0	0	1	France	2021								France	0	0	0	3	427
Region Athens	League C	1	1	1	Greece	2021								Greece	0	0	0	3	428
Tatarstan	5th Division	2	1	0	Russia	2021			Azerbaijan					Azerbaijan	0	0	1	3	429
Indre et Loire	Senior D4	2	1	0	France	2021	Portugal							Portugal	1	0	0	3	430
Region Athens	League B	0	0	0	Greece	2021	Albania							Albania	1	0	0	3	431
Krasnoyarsk Region	5th Division	0	0	1	Russia	2021								Russia	0	0	0	3	432
Hauts de Seine	Senior D4	0	0	1	France	2021								France	0	0	0	3	433
Region Xanthi	League B	0	0	0	Greece	2021			Romania					Romania	0	0	1	3	434
South West	Level 11(Somerset County League, Premier Div )		0	0	England(UK)	2021			Italy					Italy	0	0	1	3	435
Region Achaia	League B	0	0	0	Greece	2021		Bulgaria						Bulgaria	0	1	0	3	436
East of England	Level 11(Essex & Suffolk Border League, Division two)		1	1	England(UK)	2021								England(UK)	0	0	0	3	437
Ryazan Region	5th Division	0	0	0	Russia	2021			Azerbaijan					Azerbaijan	0	0	1	3	438
Moscow	5th Division	2	1	0	Russia	2021	Kazakhstan							Kazakhstan	1	0	0	3	439
Region Imathia	League C	0	0	0	Greece	2021		Bulgaria						Bulgaria	0	1	0	3	440
Moscow	5th Division	2	1	0	Russia	2021		Uzbekistan						Uzbekistan	0	1	0	3	441
South West	Level 11(Somerset County League, Div 2 &3 )		0	0	England(UK)	2021		India						India	0	1	0	3	442
Tyumen Region	5th Division	0	0	0	Russia	2021	Kazakhstan							Kazakhstan	1	0	0	3	443
Region Achaia	League B	0	0	1	Greece	2021								Greece	0	0	0	3	444
Region Heraklion	League B	2	1	1	Greece	2021								Greece	0	0	0	3	445
Kurgan region	5th Division	2	1	1	Russia	2021								Russia	0	0	0	3	446
Region Epirus	League B	2	1	0	Greece	2021			Romania					Romania	0	0	1	3	447
Perm Region	4th Division	0	0	0	Russia	2021			Azerbaijan					Azerbaijan	0	0	1	3	448
Nizhny Novgorod region	5th Division	1	1	1	Russia	2021								Russia	0	0	0	3	449
South East	Level 11(Kent County League, D IVISION THREE CENTRAL & EAST )		1	1	England(UK)	2021								England(UK)	0	0	0	3	450
Voronezh Region	5th Division	0	0	0	Russia	2021			Azerbaijan					Azerbaijan	0	0	1	3	451
Tatarstan	5th Division	0	0	0	Russia	2021			Azerbaijan					Azerbaijan	0	0	1	3	452
Krasnoyarsk Region	4th Division	0	0	0	Russia	2021		Uzbekistan						Uzbekistan	0	1	0	3	453
Ryazan Region	5th Division	0	0	1	Russia	2021								Russia	0	0	0	3	454
DTF	Senior D4	0	0	0	France	2021			Morocco					Morocco	0	0	1	3	455
Yorksire	Level 11 (York Football League, Div 3)		0	0	England(UK)	2021			Italy					Italy	0	0	1	3	456
Region Heraklion	League B	0	0	1	Greece	2021								Greece	0	0	0	3	457
East of England	Level9(Thurlow Nunn League, First Div North)		0	1	England(UK)	2021								England(UK)	0	0	0	3	458
Ivanovo region	4th Division	2	1	1	Russia	2021								Russia	0	0	0	3	459
Region Boeotia	League B	0	0	0	Greece	2021			Romania					Romania	0	0	1	3	460
Moscow Region	5th Division	2	1	1	Russia	2021								Russia	0	0	0	3	461
Belgorod Region	5th Division	0	0	1	Russia	2021								Russia	0	0	0	3	462
Samara Region	5th Division	2	1	1	Russia	2021								Russia	0	0	0	3	463
Moscow	5th Division	0	0	1	Russia	2021								Russia	0	0	0	3	464
Region Macedonia	League B	0	0	1	Greece	2021								Greece	0	0	0	3	465
Region Chalkidiki	League C	2	1	0	Greece	2021		Bulgaria						Bulgaria	0	1	0	3	466
Region Evia	League C	0	0	0	Greece	2021		Bulgaria						Bulgaria	0	1	0	3	467
Martinique	Senior R3	0	0	0	France	2021		Algeria						Algeria	0	1	0	3	468
Sverdlovsk Region	5th Division	2	1	0	Russia	2021		Uzbekistan						Uzbekistan	0	1	0	3	469
Munster	Kerry District League	1	1	0	Ireland	2021			Latvia					Latvia	0	0	1	3	470
South West	Level 11(Somerset County League, Div 2 &3 )		0	0	England(UK)	2021		India						India	0	1	0	3	471
Moscow Region	5th Division	2	1	0	Russia	2021			Azerbaijan					Azerbaijan	0	0	1	3	472
Moscow Region	5th Division	0	0	0	Russia	2021		Uzbekistan						Uzbekistan	0	1	0	3	473
North West	Level 11(Cheshire Football League, Premier Division)		0	0	England(UK)	2021	Poland							Poland	1	0	0	3	474
Moscow Region	5th Division	0	0	0	Russia	2021	Kazakhstan							Kazakhstan	1	0	0	3	475
Crimea	4th Division	0	0	1	Russia	2021								Russia	0	0	0	3	476
Pyrénées Atlantiques	Départemental 3	0	0	0	France	2021			Morocco					Morocco	0	0	1	3	477
West Midlands	Level 10 (Midland league, Under 21 East)		0	1	England(UK)	2021								England(UK)	0	0	0	3	478
Region Aetolia-Acarnania	League C	0	0	0	Greece	2021	Albania							Albania	1	0	0	3	479
Tatarstan	5th Division	0	0	1	Russia	2021								Russia	0	0	0	3	480
Region Karditsa	League B	0	0	0	Greece	2021			Romania					Romania	0	0	1	3	481
Moscow Region	5th Division	0	0	1	Russia	2021								Russia	0	0	0	3	482
Tver Region	5th Division	0	0	1	Russia	2021								Russia	0	0	0	3	483
Moscow	5th Division	0	0	1	Russia	2021								Russia	0	0	0	3	484
Ullianovsk Region	5th Division	0	0	1	Russia	2021								Russia	0	0	0	3	485
South East	Level 11 (Kent County League )		0	1	England(UK)	2021								England(UK)	0	0	0	3	486
North West	Level 11(Cheshire Football League, Premier Division)		0	1	England(UK)	2021								England(UK)	0	0	0	3	487
Moscow	5th Division	0	0	0	Russia	2021			Azerbaijan					Azerbaijan	0	0	1	3	488
Stavropol region	5th Division	2	1	1	Russia	2021								Russia	0	0	0	3	489
Ullianovsk Region	5th Division	0	0	1	Russia	2021								Russia	0	0	0	3	490
Khabarovsk Region	5th Division	0	0	1	Russia	2021								Russia	0	0	0	3	491
Saha	4th Division	0	0	0	Russia	2021			Azerbaijan					Azerbaijan	0	0	1	3	492
Tatarstan	5th Division	0	0	0	Russia	2021			Azerbaijan					Azerbaijan	0	0	1	3	493
Haute Loire	Senior D5	1	1	1	France	2021								France	0	0	0	3	494
Region Lasithi	League B	2	1	0	Greece	2021		Bulgaria						Bulgaria	0	1	0	3	495
Réunion	Senior Coupe	0	0	0	France	2021		Algeria						Algeria	0	1	0	3	496
South West	Level 11(Somerset County League, Div 1 )		0	1	England(UK)	2021								England(UK)	0	0	0	3	497
Region Phthiotis	League B	0	0	1	Greece	2021								Greece	0	0	0	3	498
Region Macedonia	League B	0	0	0	Greece	2021	Albania							Albania	1	0	0	3	499
Munster	Kerry District League	0	0	0	Ireland	2021		Lithuania						Lithuania	0	1	0	3	500
North East	Level9(Ebac Northern League Division One)		0	1	England(UK)	2021								England(UK)	0	0	0	3	501
Saratov Region	5th Division	0	0	1	Russia	2021								Russia	0	0	0	3	502
North West	Level 11(West Lancashire League, Reserve DIV 1)		1	1	England(UK)	2021								England(UK)	0	0	0	3	503
Irkutsk Region	5th Division	0	0	1	Russia	2021								Russia	0	0	0	3	504
Sverdlovsk Region	5th Division	0	0	1	Russia	2021								Russia	0	0	0	3	505
Mosellan	Senior R3	0	0	1	France	2021								France	0	0	0	3	506
Region Kastoria	League B	0	0	1	Greece	2021								Greece	0	0	0	3	507
Krasnoyarsk Region	4th Division	0	0	0	Russia	2021	Kazakhstan							Kazakhstan	1	0	0	3	508
Penza Region	5th Division	0	0	0	Russia	2021			Azerbaijan					Azerbaijan	0	0	1	3	509
Réunion	Senior Coupe	0	0	1	France	2021								France	0	0	0	3	510
Kursk Region	5th Division	0	0	1	Russia	2021								Russia	0	0	0	3	511
Belgorod Region	5th Division	0	0	1	Russia	2021								Russia	0	0	0	3	512
Liberec	9. league	0	0	0	Czech Republic	2021	Ukraine							Ukraine	1	0	0	3	513
South West Peninsula	Level 10(South West Peninsula League Div 1 West)		1	0	England(UK)	2021			Italy					Italy	0	0	1	3	514
Moscow Region	5th Division	0	0	1	Russia	2021								Russia	0	0	0	3	515
Tyva	5th Division	0	0	1	Russia	2021								Russia	0	0	0	3	516
Ivanovo region	5th Division	2	1	0	Russia	2021			Azerbaijan					Azerbaijan	0	0	1	3	517
Kemerovo Region	5th Division	2	1	0	Russia	2021			Azerbaijan					Azerbaijan	0	0	1	3	518
Samara Region	5th Division	2	1	1	Russia	2021								Russia	0	0	0	3	519
Moscow Region	5th Division	0	0	0	Russia	2021		Uzbekistan						Uzbekistan	0	1	0	3	520
Region Macedonia	League B	0	0	0	Greece	2021		Bulgaria						Bulgaria	0	1	0	3	521
Region Evros	League B	2	1	1	Greece	2021								Greece	0	0	0	3	522
Orenburg Region	5th Division	0	0	1	Russia	2021								Russia	0	0	0	3	523
Region Athens	League C	2	1	1	Greece	2021								Greece	0	0	0	3	524
Kirov Region	5th Division	0	0	0	Russia	2021	Kazakhstan							Kazakhstan	1	0	0	3	525
Lot et Garonne	Départemental 3	2	1	0	France	2021			Morocco					Morocco	0	0	1	3	526
Kurgan region	5th Division	0	0	1	Russia	2021								Russia	0	0	0	3	527
Region Achaia	League B	1	1	1	Greece	2021								Greece	0	0	0	3	528
Yvelines	Senior D4	2	1	0	France	2021		Algeria						Algeria	0	1	0	3	529
East of England	Level9(Thurlow Nunn League, First Div North)		0	0	England(UK)	2021		India						India	0	1	0	3	530
Hautes-Pyrénes	Départemental 1	1	1	1	France	2021								France	0	0	0	3	531
Aube	Senior D3	0	0	1	France	2021								France	0	0	0	3	532
Vologda Region	3rd Division	2	1	1	Russia	2021								Russia	0	0	0	3	533
Sverdlovsk Region	5th Division	0	0	0	Russia	2021		Uzbekistan						Uzbekistan	0	1	0	3	534
Irkutsk Region	5th Division	0	0	1	Russia	2021								Russia	0	0	0	3	535
Arkhangelsk Region	4th Division	0	0	1	Russia	2021								Russia	0	0	0	3	536
Moscow	5th Division	0	0	1	Russia	2021								Russia	0	0	0	3	537
Samara Region	5th Division	2	1	0	Russia	2021		Uzbekistan						Uzbekistan	0	1	0	3	538
Altai Region	5th Division	0	0	1	Russia	2021								Russia	0	0	0	3	539
Kaluga Region	3rd Division	0	0	0	Russia	2021			Azerbaijan					Azerbaijan	0	0	1	3	540
Bashkortostan	5th Division	2	1	1	Russia	2021								Russia	0	0	0	3	541
Volgograd region	5th Division	0	0	1	Russia	2021								Russia	0	0	0	3	542
Region East Attica	League C	1	1	1	Greece	2021								Greece	0	0	0	3	543
Vladimir Region	5th Division	0	0	0	Russia	2021			Azerbaijan					Azerbaijan	0	0	1	3	544
Moscow Region	5th Division	0	0	0	Russia	2021			Azerbaijan					Azerbaijan	0	0	1	3	545
Region Kefalonia-Ithaca	League B	0	0	1	Greece	2021								Greece	0	0	0	3	546
Region Evia	League B	0	0	1	Greece	2021								Greece	0	0	0	3	547
Rostov Region	5th Division	0	0	0	Russia	2021		Uzbekistan						Uzbekistan	0	1	0	3	548
Comunidad Valenciana	Segunda Regional	2	1	1	Spain	2021								Spain	0	0	0	3	549
Crimea	5th Division	0	0	1	Russia	2021								Russia	0	0	0	3	550
East Midlands	Level 7(Evo-Stik League Premier Division South)		0	1	England(UK)	2021								England(UK)	0	0	0	3	551
Region Dodecanese	League B	0	0	1	Greece	2021								Greece	0	0	0	3	552
Yorksire	Level 11 (York Football League, Div 3)		0	0	England(UK)	2021		India						India	0	1	0	3	553
Region Heraklion	League C	0	0	1	Greece	2021								Greece	0	0	0	3	554
Region Macedonia	League B	0	0	0	Greece	2021			Romania					Romania	0	0	1	3	555
Munster	Kerry District League	0	0	0	Ireland	2021			Latvia					Latvia	0	0	1	3	556
South East	Level 11 (Kent County League )		0	0	England(UK)	2021	Poland							Poland	1	0	0	3	557
Orel Region	5th Division	0	0	1	Russia	2021								Russia	0	0	0	3	558
Region Larissa	League B	1	1	1	Greece	2021								Greece	0	0	0	3	559
Sverdlovsk Region	5th Division	0	0	1	Russia	2021								Russia	0	0	0	3	560
Region Thessaly	League B	0	0	1	Greece	2021								Greece	0	0	0	3	561
North East	Level10(Toolstation Northern Counties East Football League)		0	1	England(UK)	2021								England(UK)	0	0	0	3	562
Sakhalin Region	5th Division	2	1	0	Russia	2021			Azerbaijan					Azerbaijan	0	0	1	3	563
Lipetsk Region	3rd Division	0	0	1	Russia	2021								Russia	0	0	0	3	564
North East	Level9(Ebac Northern League Division One)		1	1	England(UK)	2021								England(UK)	0	0	0	3	565
South West	Level 11(Somerset County League, Div 1 )		0	0	England(UK)	2021			Italy					Italy	0	0	1	3	566
Region East Attica	League B	2	1	0	Greece	2021			Romania					Romania	0	0	1	3	567
Pohjois-Suomi		0	0	0	Finland	2021			Somalia					Somalia	0	0	1	3	568
Guyane	Senior R1	0	0	0	France	2021			Morocco					Morocco	0	0	1	3	569
Region Achaia	League B	0	0	1	Greece	2021								Greece	0	0	0	3	570
Region Achaia	League B	0	0	1	Greece	2021								Greece	0	0	0	3	571
Moscow	5th Division	0	0	0	Russia	2021	Kazakhstan							Kazakhstan	1	0	0	3	572
Perm Region	5th Division	0	0	0	Russia	2021	Kazakhstan							Kazakhstan	1	0	0	3	573
Region Thessaly	League B	2	1	0	Greece	2021	Albania							Albania	1	0	0	3	574
South West	Level 11(Somerset County League, Div 1 )		1	0	England(UK)	2021	Poland							Poland	1	0	0	3	575
Region Heraklion	League C	2	1	0	Greece	2021			Romania					Romania	0	0	1	3	576
Sverdlovsk Region	5th Division	0	0	1	Russia	2021								Russia	0	0	0	3	577
Tula Region	4th Division	0	0	0	Russia	2021	Kazakhstan							Kazakhstan	1	0	0	3	578
East of England	Level9(Thurlow Nunn League, First Div North)		0	0	England(UK)	2021	Poland							Poland	1	0	0	3	579
Region Dodecanese	League C	1	1	1	Greece	2021								Greece	0	0	0	3	580
Bryansk Region	4th Division	2	1	1	Russia	2021								Russia	0	0	0	3	581
Saratov Region	5th Division	2	1	0	Russia	2021	Kazakhstan							Kazakhstan	1	0	0	3	582
Region Dodecanese	League C	0	0	0	Greece	2021		Bulgaria						Bulgaria	0	1	0	3	583
Region Achaia	League B	0	0	1	Greece	2021								Greece	0	0	0	3	584
Moscow	5th Division	1	1	0	Russia	2021		Uzbekistan						Uzbekistan	0	1	0	3	585
Crimea	5th Division	1	1	1	Russia	2021								Russia	0	0	0	3	586
Chechnya Republic	5th Division	0	0	1	Russia	2021								Russia	0	0	0	3	587
Mordovia	5th Division	0	0	0	Russia	2021	Kazakhstan							Kazakhstan	1	0	0	3	588
Sverdlovsk Region	5th Division	0	0	1	Russia	2021								Russia	0	0	0	3	589
Region Macedonia	League B	2	1	0	Greece	2021	Albania							Albania	1	0	0	3	590
Rostov Region	4th Division	0	0	1	Russia	2021								Russia	0	0	0	3	591
Novosibirsk Region	5th Division	0	0	0	Russia	2021		Uzbekistan						Uzbekistan	0	1	0	3	592
Region Chania	League B	1	1	0	Greece	2021		Bulgaria						Bulgaria	0	1	0	3	593
Stavropol region	5th Division	0	0	0	Russia	2021			Azerbaijan					Azerbaijan	0	0	1	3	594
Moscow	5th Division	0	0	0	Russia	2021	Kazakhstan							Kazakhstan	1	0	0	3	595
Krasnoyarsk Region	3rd Division	0	0	0	Russia	2021			Azerbaijan					Azerbaijan	0	0	1	3	596
Kaluga Region	5th Division	0	0	1	Russia	2021								Russia	0	0	0	3	597
East of England	Level9(Thurlow Nunn League, First Div North)		1	0	England(UK)	2021			Italy					Italy	0	0	1	3	598
Chelyabinsk Region	5th Division	0	0	1	Russia	2021								Russia	0	0	0	3	599
Altai Region	5th Division	1	1	0	Russia	2021	Kazakhstan							Kazakhstan	1	0	0	3	600
Samara Region	5th Division	0	0	1	Russia	2021								Russia	0	0	0	3	601
Udmurtia	5th Division	2	1	0	Russia	2021		Uzbekistan						Uzbekistan	0	1	0	3	602
Region Heraklion	League B	2	1	0	Greece	2021		Bulgaria						Bulgaria	0	1	0	3	603
East of England	Level 11 (Kershaw Senior A)		0	0	England(UK)	2021	Poland							Poland	1	0	0	3	604
Volgograd region	4th Division	0	0	1	Russia	2021								Russia	0	0	0	3	605
Rostov Region	4th Division	0	0	1	Russia	2021								Russia	0	0	0	3	606
Region Athens	League C	2	1	1	Greece	2021								Greece	0	0	0	3	607
Moscow Region	5th Division	0	0	0	Russia	2021			Azerbaijan					Azerbaijan	0	0	1	3	608
Moscow Region	5th Division	0	0	0	Russia	2021	Kazakhstan							Kazakhstan	1	0	0	3	609
Region Epirus	League B	0	0	0	Greece	2021		Bulgaria						Bulgaria	0	1	0	3	610
Bryansk Region	5th Division	0	0	0	Russia	2021	Kazakhstan							Kazakhstan	1	0	0	3	611
Orenburg Region	5th Division	0	0	0	Russia	2021			Azerbaijan					Azerbaijan	0	0	1	3	612
Leiria	AF Leiria 1ª Divisão Série A		1	0	Portugal	2021	Ukraine							Ukraine	1	0	0	3	613
Kurgan region	5th Division	0	0	0	Russia	2021		Uzbekistan						Uzbekistan	0	1	0	3	614
Khabarovsk Region	5th Division	2	1	0	Russia	2021	Kazakhstan							Kazakhstan	1	0	0	3	615
Moscow	5th Division	1	1	0	Russia	2021	Kazakhstan							Kazakhstan	1	0	0	3	616
Novosibirsk Region	5th Division	0	0	0	Russia	2021	Kazakhstan							Kazakhstan	1	0	0	3	617
Arkhangelsk Region	5th Division	0	0	1	Russia	2021								Russia	0	0	0	3	618
Region Xanthi	League C	0	0	0	Greece	2021			Romania					Romania	0	0	1	3	619
Moscow	5th Division	0	0	1	Russia	2021								Russia	0	0	0	3	620
Chechnya Republic	4th Division	0	0	0	Russia	2021		Uzbekistan						Uzbekistan	0	1	0	3	621
Primorsky region	5th Division	0	0	1	Russia	2021								Russia	0	0	0	3	622
Kostroma Region	4th Division	2	1	1	Russia	2021								Russia	0	0	0	3	623
South West	Level 11(Trowbridge & District Football League, DIV 1)		0	0	England(UK)	2021		India						India	0	1	0	3	624
Krasnodar region	5th Division	0	0	1	Russia	2021								Russia	0	0	0	3	625
Ryazan Region	5th Division	0	0	0	Russia	2021	Kazakhstan							Kazakhstan	1	0	0	3	626
Réunion	Senior Coupe	0	0	1	France	2021								France	0	0	0	3	627
Stavropol region	5th Division	0	0	1	Russia	2021								Russia	0	0	0	3	628
Yorksire	Level 11 (West Yorkshire League, Division 1 )		1	0	England(UK)	2021	Poland							Poland	1	0	0	3	629
Orenburg Region	5th Division	0	0	1	Russia	2021								Russia	0	0	0	3	630
Region Kozani	League B	0	0	0	Greece	2021	Albania							Albania	1	0	0	3	631
Samara Region	5th Division	0	0	1	Russia	2021								Russia	0	0	0	3	632
Guyane	Senior R1	1	1	1	France	2021								France	0	0	0	3	633
Region Epirus	League C	0	0	0	Greece	2021		Bulgaria						Bulgaria	0	1	0	3	634
South West	Level 11(Wiltshire Senior League, U18 )		0	1	England(UK)	2021								England(UK)	0	0	0	3	635
Hauts de Seine	Senior D4	0	0	0	France	2021		Algeria						Algeria	0	1	0	3	636
Region Kozani	League C	0	0	0	Greece	2021	Albania							Albania	1	0	0	3	637
Region Corinthia	League B	2	1	0	Greece	2021			Romania					Romania	0	0	1	3	638
Belgorod Region	5th Division	0	0	0	Russia	2021		Uzbekistan						Uzbekistan	0	1	0	3	639
Uusimaa		0	0	0	Finland	2021		Russia						Russia	0	1	0	3	640
Moscow Region	5th Division	0	0	1	Russia	2021								Russia	0	0	0	3	641
East of England	Level 11(Essex & Suffolk Border League, Division two)		0	1	England(UK)	2021								England(UK)	0	0	0	3	642
North West	Level 10(North West Counties Football League, Premier Division)		0	0	England(UK)	2021		India						India	0	1	0	3	643
Region Piraeus	League B	2	1	1	Greece	2021								Greece	0	0	0	3	644
Rostov Region	5th Division	2	1	0	Russia	2021	Kazakhstan							Kazakhstan	1	0	0	3	645
Martinique	Senior R3	0	0	0	France	2021		Algeria						Algeria	0	1	0	3	646
Krasnoyarsk Region	4th Division	2	1	1	Russia	2021								Russia	0	0	0	3	647
Region Dodecanese	League C	1	1	1	Greece	2021								Greece	0	0	0	3	648
Chukotka Region	5th Division	0	0	1	Russia	2021								Russia	0	0	0	3	649
North West	Level 11(Northern Alliance Football League, DIV ONE)		0	0	England(UK)	2021		India						India	0	1	0	3	650
Region Piraeus	League B	0	0	0	Greece	2021			Romania					Romania	0	0	1	3	651
Buryatia	5th Division	0	0	0	Russia	2021			Azerbaijan					Azerbaijan	0	0	1	3	652
Region Zakynthos	League B	0	0	1	Greece	2021								Greece	0	0	0	3	653
Kemerovo Region	5th Division	0	0	1	Russia	2021								Russia	0	0	0	3	654
Kemerovo Region	5th Division	0	0	1	Russia	2021								Russia	0	0	0	3	655
Omsk Region	3rd Division	0	0	0	Russia	2021			Azerbaijan					Azerbaijan	0	0	1	3	656
Perm Region	5th Division	0	0	0	Russia	2021	Kazakhstan							Kazakhstan	1	0	0	3	657
Altai Region	5th Division	0	0	1	Russia	2021								Russia	0	0	0	3	658
East of England	Level9(Thurlow Nunn League, First Div North)		1	1	England(UK)	2021								England(UK)	0	0	0	3	659
Orenburg Region	5th Division	2	1	1	Russia	2021								Russia	0	0	0	3	660
South West	Level 11(Trowbridge & District Football League, DIV 2)		0	1	England(UK)	2021								England(UK)	0	0	0	3	661
East Midlands	Level 10 (Leicestershire Senior League Division One)		1	0	England(UK)	2021	Poland							Poland	1	0	0	3	662
Khakasia	5th Division	0	0	1	Russia	2021								Russia	0	0	0	3	663
Crimea	5th Division	0	0	0	Russia	2021	Kazakhstan							Kazakhstan	1	0	0	3	664
Komi Republic	5th Division	0	0	0	Russia	2021			Azerbaijan					Azerbaijan	0	0	1	3	665
Sverdlovsk Region	5th Division	0	0	0	Russia	2021			Azerbaijan					Azerbaijan	0	0	1	3	666
Region Macedonia	League B	1	1	0	Greece	2021		Bulgaria						Bulgaria	0	1	0	3	667
Kemerovo Region	5th Division	0	0	0	Russia	2021			Azerbaijan					Azerbaijan	0	0	1	3	668
Ryazan Region	5th Division	0	0	1	Russia	2021								Russia	0	0	0	3	669
North East	Level10(NOTTINGHAMSHIRE LEAGUE, DIV TWO )		1	0	England(UK)	2021	Poland							Poland	1	0	0	3	670
Rostov Region	5th Division	0	0	0	Russia	2021	Kazakhstan							Kazakhstan	1	0	0	3	671
Orel Region	5th Division	0	0	0	Russia	2021		Uzbekistan						Uzbekistan	0	1	0	3	672
Krasnodar region	5th Division	2	1	1	Russia	2021								Russia	0	0	0	3	673
Crimea	5th Division	0	0	1	Russia	2021								Russia	0	0	0	3	674
Volgograd region	5th Division	2	1	0	Russia	2021		Uzbekistan						Uzbekistan	0	1	0	3	675
Region Dodecanese	League B	0	0	0	Greece	2021			Romania					Romania	0	0	1	3	676
Altai Region	5th Division	0	0	0	Russia	2021			Azerbaijan					Azerbaijan	0	0	1	3	677
Stavropol region	5th Division	0	0	0	Russia	2021			Azerbaijan					Azerbaijan	0	0	1	3	678
Saint Petersburg	5th Division	2	1	1	Russia	2021								Russia	0	0	0	3	679
South West	Level 11(Somerset County League, Div 2 &3 )		0	0	England(UK)	2021	Poland							Poland	1	0	0	3	680
Munster	Munster Senior League	0	0	0	Ireland	2021			Latvia					Latvia	0	0	1	3	681
Réunion	Senior Coupe	0	0	1	France	2021								France	0	0	0	3	682
Voronezh Region	3rd Division	2	1	0	Russia	2021	Kazakhstan							Kazakhstan	1	0	0	3	683
Perm Region	5th Division	0	0	1	Russia	2021								Russia	0	0	0	3	684
Stavropol region	5th Division	1	1	1	Russia	2021								Russia	0	0	0	3	685
East of England	Level9(Essex Senior League, Reserves Division)		0	0	England(UK)	2021	Poland							Poland	1	0	0	3	686
Kalmykia Republic	5th Division	0	0	0	Russia	2021			Azerbaijan					Azerbaijan	0	0	1	3	687
North Osetia	5th Division	0	0	0	Russia	2021			Azerbaijan					Azerbaijan	0	0	1	3	688
East of England	Level 11 (Kershaw Senior A)		1	1	England(UK)	2021								England(UK)	0	0	0	3	689
Moscow Region	5th Division	0	0	1	Russia	2021								Russia	0	0	0	3	690
Aveyron	Senior D5	1	1	0	France	2021	Portugal							Portugal	1	0	0	3	691
Moscow	5th Division	2	1	1	Russia	2021								Russia	0	0	0	3	692
Novgorod Region	5th Division	0	0	0	Russia	2021			Azerbaijan					Azerbaijan	0	0	1	3	693
Penza Region	5th Division	0	0	0	Russia	2021		Uzbekistan						Uzbekistan	0	1	0	3	694
Region East Attica	League B	1	1	1	Greece	2021								Greece	0	0	0	3	695
Bashkortostan	5th Division	0	0	0	Russia	2021		Uzbekistan						Uzbekistan	0	1	0	3	696
South West	Level 11(Somerset County League, Div 2 &3 )		1	1	England(UK)	2021								England(UK)	0	0	0	3	697
Yamalo Nenecki Region	5th Division	0	0	0	Russia	2021	Kazakhstan							Kazakhstan	1	0	0	3	698
Krasnoyarsk Region	4th Division	2	1	1	Russia	2021								Russia	0	0	0	3	699
Tula Region	4th Division	0	0	0	Russia	2021			Azerbaijan					Azerbaijan	0	0	1	3	700
Nizhny Novgorod region	5th Division	0	0	0	Russia	2021		Uzbekistan						Uzbekistan	0	1	0	3	701
Orenburg Region	5th Division	0	0	0	Russia	2021			Azerbaijan					Azerbaijan	0	0	1	3	702
Guyane	Senior R1	1	1	1	France	2021								France	0	0	0	3	703
Region Serres	League B	0	0	0	Greece	2021	Albania							Albania	1	0	0	3	704
Moscow	5th Division	2	1	1	Russia	2021								Russia	0	0	0	3	705
Moscow	5th Division	0	0	1	Russia	2021								Russia	0	0	0	3	706
Munster	Munster Senior League	0	0	0	Ireland	2021			Latvia					Latvia	0	0	1	3	707
Region Chania	League B	0	0	1	Greece	2021								Greece	0	0	0	3	708
Novosibirsk Region	5th Division	0	0	0	Russia	2021		Uzbekistan						Uzbekistan	0	1	0	3	709
Mosellan	Senior R3	0	0	1	France	2021								France	0	0	0	3	710
Region Macedonia	League B	0	0	1	Greece	2021								Greece	0	0	0	3	711
Kemerovo Region	5th Division	0	0	0	Russia	2021			Azerbaijan					Azerbaijan	0	0	1	3	712
Region East Attica	League B	0	0	1	Greece	2021								Greece	0	0	0	3	713
Orenburg Region	5th Division	0	0	1	Russia	2021								Russia	0	0	0	3	714
Samara Region	5th Division	0	0	1	Russia	2021								Russia	0	0	0	3	715
Crimea	5th Division	1	1	1	Russia	2021								Russia	0	0	0	3	716
Nizhny Novgorod region	5th Division	0	0	0	Russia	2021		Uzbekistan						Uzbekistan	0	1	0	3	717
Nizhny Novgorod region	5th Division	0	0	0	Russia	2021	Kazakhstan							Kazakhstan	1	0	0	3	718
Kabardino-Balkaria	4th Division	0	0	0	Russia	2021			Azerbaijan					Azerbaijan	0	0	1	3	719
Kaluga Region	5th Division	0	0	1	Russia	2021								Russia	0	0	0	3	720
Moscow	5th Division	2	1	1	Russia	2021								Russia	0	0	0	3	721
North West	Level 11(West Lancashire League, Reserve DIV 2)		1	1	England(UK)	2021								England(UK)	0	0	0	3	722
Tula Region	3rd Division	0	0	0	Russia	2021			Azerbaijan					Azerbaijan	0	0	1	3	723
Region Athens	League C	0	0	0	Greece	2021	Albania							Albania	1	0	0	3	724
Yorksire	Level 11 (York Football League, Reserve C)		0	1	England(UK)	2021								England(UK)	0	0	0	3	725
West Midlands	Level 11 (Staffordshire County Senior League, Premier Div)		1	0	England(UK)	2021			Italy					Italy	0	0	1	3	726
East of England	Level9(Thurlow Nunn League)		0	1	England(UK)	2021								England(UK)	0	0	0	3	727
Vologda Region	5th Division	2	1	0	Russia	2021		Uzbekistan						Uzbekistan	0	1	0	3	728
Uusimaa		0	0	1	Finland	2021								Finland	0	0	0	3	729
North West	Level 11(West Lancashire League, Reserve DIV 1)		1	0	England(UK)	2021	Poland							Poland	1	0	0	3	730
Region Macedonia	League B	0	0	0	Greece	2021			Romania					Romania	0	0	1	3	731
Smolensk Region	5th Division	0	0	0	Russia	2021		Uzbekistan						Uzbekistan	0	1	0	3	732
Moscow	5th Division	0	0	1	Russia	2021								Russia	0	0	0	3	733
North West	Level 10(North West Counties Football League, Premier Division)		1	1	England(UK)	2021								England(UK)	0	0	0	3	734
Belgorod Region	5th Division	0	0	0	Russia	2021			Azerbaijan					Azerbaijan	0	0	1	3	735
Udmurtia	4th Division	0	0	0	Russia	2021			Azerbaijan					Azerbaijan	0	0	1	3	736
Kabardino-Balkaria	5th Division	2	1	0	Russia	2021	Kazakhstan							Kazakhstan	1	0	0	3	737
Yorksire	Level 10 (NORTHERN COUNTIES EAST FOOTBALL LEAGUE, DIVISION 1)		0	1	England(UK)	2021								England(UK)	0	0	0	3	738
Region Athens	League C	2	1	1	Greece	2021								Greece	0	0	0	3	739
Leningrad Region	5th Division	0	0	1	Russia	2021								Russia	0	0	0	3	740
Rostov Region	5th Division	2	1	1	Russia	2021								Russia	0	0	0	3	741
Yaroslavl Region	4th Division	0	0	0	Russia	2021	Kazakhstan							Kazakhstan	1	0	0	3	742
Rostov Region	4th Division	0	0	1	Russia	2021								Russia	0	0	0	3	743
Ivanovo region	5th Division	0	0	0	Russia	2021			Azerbaijan					Azerbaijan	0	0	1	3	744
Yorksire	Level 11 (West Yorkshire League, Premier Division )		0	1	England(UK)	2021								England(UK)	0	0	0	3	745
Bourgogne-Franche-Comte	Senior R3	0	0	0	France	2021	Portugal							Portugal	1	0	0	3	746
Nizhny Novgorod region	5th Division	0	0	0	Russia	2021		Uzbekistan						Uzbekistan	0	1	0	3	747
Kaluga Region	5th Division	0	0	0	Russia	2021		Uzbekistan						Uzbekistan	0	1	0	3	748
South West Peninsula	Level 10(South West Peninsula League Div 1 East)		0	0	England(UK)	2021	Poland							Poland	1	0	0	3	749
Khabarovsk Region	5th Division	0	0	1	Russia	2021								Russia	0	0	0	3	750
Region Phthiotis	League B	0	0	0	Greece	2021			Romania					Romania	0	0	1	3	751
Saratov Region	5th Division	0	0	0	Russia	2021			Azerbaijan					Azerbaijan	0	0	1	3	752
Kursk Region	5th Division	0	0	1	Russia	2021								Russia	0	0	0	3	753
Region Athens	League C	0	0	1	Greece	2021								Greece	0	0	0	3	754
Nouvelle-Aquitaine	Senior R3	2	1	1	France	2021								France	0	0	0	3	755
Moscow	5th Division	0	0	1	Russia	2021								Russia	0	0	0	3	756
Region Athens	League B	2	1	1	Greece	2021								Greece	0	0	0	3	757
Voronezh Region	4th Division	0	0	1	Russia	2021								Russia	0	0	0	3	758
Chelyabinsk Region	5th Division	2	1	0	Russia	2021			Azerbaijan					Azerbaijan	0	0	1	3	759
Kirov Region	5th Division	2	1	0	Russia	2021			Azerbaijan					Azerbaijan	0	0	1	3	760
Orenburg Region	5th Division	0	0	1	Russia	2021								Russia	0	0	0	3	761
Region Chania	League C	1	1	0	Greece	2021	Albania							Albania	1	0	0	3	762
South East	Level 11(Kent County League, D IVISION TWO CENTRAL & EAST)		1	1	England(UK)	2021								England(UK)	0	0	0	3	763
Smolensk Region	5th Division	0	0	0	Russia	2021		Uzbekistan						Uzbekistan	0	1	0	3	764
South West Peninsula	Level 10(South West Peninsula League Premier Div)		1	0	England(UK)	2021			Italy					Italy	0	0	1	3	765
Adygea Republic	5th Division	0	0	1	Russia	2021								Russia	0	0	0	3	766
Region Macedonia	League B	0	0	1	Greece	2021								Greece	0	0	0	3	767
Ullianovsk Region	4th Division	0	0	0	Russia	2021	Kazakhstan							Kazakhstan	1	0	0	3	768
Yorksire	Level 11 (West Yorkshire League, Division 1 )		0	1	England(UK)	2021								England(UK)	0	0	0	3	769
Transbaikal Region	4th Division	2	1	1	Russia	2021								Russia	0	0	0	3	770
Bryansk Region	5th Division	2	1	1	Russia	2021								Russia	0	0	0	3	771
Region Karditsa	League B	0	0	1	Greece	2021								Greece	0	0	0	3	772
South West	Level 11(Somerset County League, Premier Div )		0	1	England(UK)	2021								England(UK)	0	0	0	3	773
Moscow	5th Division	0	0	1	Russia	2021								Russia	0	0	0	3	774
Crimea	5th Division	0	0	0	Russia	2021		Uzbekistan						Uzbekistan	0	1	0	3	775
Moscow Region	5th Division	0	0	1	Russia	2021								Russia	0	0	0	3	776
Region Trikala	League B	0	0	0	Greece	2021			Romania					Romania	0	0	1	3	777
South East	Level 8(Isthmian League,South Easth Div)		0	1	England(UK)	2021								England(UK)	0	0	0	3	778
Region Heraklion	League B	0	0	0	Greece	2021			Romania					Romania	0	0	1	3	779
Yorksire	Level 11 (West Yorkshire League, Division 1 )		1	0	England(UK)	2021		India						India	0	1	0	3	780
Kemerovo Region	5th Division	2	1	1	Russia	2021								Russia	0	0	0	3	781
Krasnoyarsk Region	4th Division	2	1	1	Russia	2021								Russia	0	0	0	3	782
South West Peninsula	Level 10(South West Peninsula League Premier Div)		0	0	England(UK)	2021		India						India	0	1	0	3	783
Moscow	5th Division	0	0	1	Russia	2021								Russia	0	0	0	3	784
Krasnodar region	5th Division	2	1	1	Russia	2021								Russia	0	0	0	3	785
Yorksire	Level 11 (West Yorkshire League, Division 1 )		1	0	England(UK)	2021	Poland							Poland	1	0	0	3	786
Saratov Region	5th Division	0	0	1	Russia	2021								Russia	0	0	0	3	787
Munster	Kerry District League	2	1	1	Ireland	2021								Ireland	0	0	0	3	788
Kurgan region	5th Division	0	0	0	Russia	2021		Uzbekistan						Uzbekistan	0	1	0	3	789
Region Messinia	League B	0	0	1	Greece	2021								Greece	0	0	0	3	790
Yorksire	Level 11 (West Yorkshire League, Premier Division )		0	0	England(UK)	2021	Poland							Poland	1	0	0	3	791
Chuvash Republic	5th Division	1	1	0	Russia	2021		Uzbekistan						Uzbekistan	0	1	0	3	792
North West	Level 11(Cheshire Football League, Premier Division)		0	0	England(UK)	2021			Italy					Italy	0	0	1	3	793
Moscow	5th Division	0	0	0	Russia	2021			Azerbaijan					Azerbaijan	0	0	1	3	794
Seine Saint-Denis	Senior D4	1	1	1	France	2021								France	0	0	0	3	795
Region West Attica	League B	0	0	1	Greece	2021								Greece	0	0	0	3	796
Porto	AF Porto 2ª Divisão Série 1		1	0	Portugal	2021			Romania					Romania	0	0	1	3	797
Region Xanthi	League B	0	0	0	Greece	2021			Romania					Romania	0	0	1	3	798
Transbaikal Region	5th Division	0	0	1	Russia	2021								Russia	0	0	0	3	799
Martinique	Senior R3	0	0	0	France	2021		Algeria						Algeria	0	1	0	3	800
Munster	Munster Senior League	0	0	1	Ireland	2021								Ireland	0	0	0	3	801
Vologda Region	5th Division	0	0	1	Russia	2021								Russia	0	0	0	3	802
Sakhalin Region	4th Division	0	0	0	Russia	2021		Uzbekistan						Uzbekistan	0	1	0	3	803
Moscow	5th Division	0	0	1	Russia	2021								Russia	0	0	0	3	804
Region Epirus	League C	2	1	0	Greece	2021	Albania							Albania	1	0	0	3	805
Grand EST	Senior R3	0	0	1	France	2021								France	0	0	0	3	806
South West Peninsula	Level 10(South West Peninsula League Premier Div)		1	1	England(UK)	2021								England(UK)	0	0	0	3	807
South West	Level 11(Trowbridge & District Football League, DIV 1)		0	1	England(UK)	2021								England(UK)	0	0	0	3	808
Martinique	Senior R3	1	1	0	France	2021	Portugal							Portugal	1	0	0	3	809
Region Evros	League B	2	1	1	Greece	2021								Greece	0	0	0	3	810
Réunion	Senior Coupe	0	0	0	France	2021	Portugal							Portugal	1	0	0	3	811
West Midlands	Level 10 (Cornwall Combination League)		1	1	England(UK)	2021								England(UK)	0	0	0	3	812
Samara Region	5th Division	2	1	0	Russia	2021	Kazakhstan							Kazakhstan	1	0	0	3	813
Bryansk Region	5th Division	0	0	0	Russia	2021	Kazakhstan							Kazakhstan	1	0	0	3	814
Region Piraeus	League B	2	1	0	Greece	2021	Albania							Albania	1	0	0	3	815
Region Macedonia	League B	2	1	0	Greece	2021			Romania					Romania	0	0	1	3	816
South West	Level 11(Somerset County League, Premier Div )		1	1	England(UK)	2021								England(UK)	0	0	0	3	817
Region Kozani	League B	0	0	0	Greece	2021			Romania					Romania	0	0	1	3	818
Landes	Départemental 2	1	1	0	France	2021		Algeria						Algeria	0	1	0	3	819
Uusimaa		0	0	0	Finland	2021			Somalia					Somalia	0	0	1	3	820
Moscow Region	5th Division	0	0	0	Russia	2021			Azerbaijan					Azerbaijan	0	0	1	3	821
Region Heraklion	League C	0	0	1	Greece	2021								Greece	0	0	0	3	822
North East	Level9(Northern Football League Division Two)		0	0	England(UK)	2021			Italy					Italy	0	0	1	3	823
Region Boeotia	League B	2	1	1	Greece	2021								Greece	0	0	0	3	824
Bryansk Region	4th Division	0	0	1	Russia	2021								Russia	0	0	0	3	825
Arkhangelsk Region	5th Division	0	0	0	Russia	2021			Azerbaijan					Azerbaijan	0	0	1	3	826
Volgograd region	5th Division	0	0	1	Russia	2021								Russia	0	0	0	3	827
South East	Level 11(Kent County League, D IVISION ONE WEST)		1	1	England(UK)	2021								England(UK)	0	0	0	3	828
North West	Level 11(Cheshire Football League, Premier Division)		0	1	England(UK)	2021								England(UK)	0	0	0	3	829
North West	Level 11(Cheshire Football League, Premier Division)		1	1	England(UK)	2021								England(UK)	0	0	0	3	830
South West	Level 11(Somerset County League, Div 2 &3 )		1	0	England(UK)	2021		India						India	0	1	0	3	831
Sakhalin Region	5th Division	2	1	0	Russia	2021			Azerbaijan					Azerbaijan	0	0	1	3	832
Orenburg Region	3rd Division	0	0	0	Russia	2021	Kazakhstan							Kazakhstan	1	0	0	3	833
Region Heraklion	League B	0	0	0	Greece	2021			Romania					Romania	0	0	1	3	834
Moscow	5th Division	0	0	0	Russia	2021	Kazakhstan							Kazakhstan	1	0	0	3	835
Vladimir Region	5th Division	2	1	1	Russia	2021								Russia	0	0	0	3	836
Region Arta	League B	0	0	0	Greece	2021			Romania					Romania	0	0	1	3	837
Dagestan Republic	5th Division	0	0	1	Russia	2021								Russia	0	0	0	3	838
Tambov Region	5th Division	0	0	0	Russia	2021			Azerbaijan					Azerbaijan	0	0	1	3	839
Munster	Munster Senior League	0	0	0	Ireland	2021			Latvia					Latvia	0	0	1	3	840
Tambov Region	5th Division	0	0	1	Russia	2021								Russia	0	0	0	3	841
Sverdlovsk Region	5th Division	2	1	1	Russia	2021								Russia	0	0	0	3	842
Voronezh Region	5th Division	0	0	1	Russia	2021								Russia	0	0	0	3	843
Munster	Kerry District League	1	1	0	Ireland	2021		Lithuania						Lithuania	0	1	0	3	844
Krasnodar region	5th Division	1	1	0	Russia	2021			Azerbaijan					Azerbaijan	0	0	1	3	845
North West	Level 11(Northern Alliance Football League, DIV ONE)		0	0	England(UK)	2021		India						India	0	1	0	3	846
Region Elis	League B	0	0	0	Greece	2021	Albania							Albania	1	0	0	3	847
Region Kavala	League B	0	0	0	Greece	2021		Bulgaria						Bulgaria	0	1	0	3	848
Perm Region	5th Division	0	0	1	Russia	2021								Russia	0	0	0	3	849
Region Evia	League C	0	0	1	Greece	2021								Greece	0	0	0	3	850
Nizhny Novgorod region	5th Division	0	0	0	Russia	2021			Azerbaijan					Azerbaijan	0	0	1	3	851
Moscow	5th Division	0	0	0	Russia	2021			Azerbaijan					Azerbaijan	0	0	1	3	852
Moscow Region	5th Division	0	0	0	Russia	2021	Kazakhstan							Kazakhstan	1	0	0	3	853
Moscow	5th Division	0	0	0	Russia	2021			Azerbaijan					Azerbaijan	0	0	1	3	854
Krasnodar region	5th Division	0	0	1	Russia	2021								Russia	0	0	0	3	855
Kemerovo Region	5th Division	0	0	0	Russia	2021			Azerbaijan					Azerbaijan	0	0	1	3	856
Mari El	4th Division	0	0	0	Russia	2021		Uzbekistan						Uzbekistan	0	1	0	3	857
Arkhangelsk Region	5th Division	0	0	1	Russia	2021								Russia	0	0	0	3	858
Jewish Autonomous Region	5th Division	0	0	1	Russia	2021								Russia	0	0	0	3	859
Primorsky region	5th Division	1	1	0	Russia	2021		Uzbekistan						Uzbekistan	0	1	0	3	860
Krasnodar region	5th Division	0	0	0	Russia	2021			Azerbaijan					Azerbaijan	0	0	1	3	861
Region Heraklion	League C	0	0	0	Greece	2021			Romania					Romania	0	0	1	3	862
Hérault	Départemental 3	0	0	1	France	2021								France	0	0	0	3	863
Region Chalkidiki	League B	0	0	1	Greece	2021								Greece	0	0	0	3	864
Penza Region	5th Division	0	0	1	Russia	2021								Russia	0	0	0	3	865
Region Evros	League B	0	0	1	Greece	2021								Greece	0	0	0	3	866
Crimea	5th Division	0	0	0	Russia	2021			Azerbaijan					Azerbaijan	0	0	1	3	867
Chechnya Republic	5th Division	0	0	1	Russia	2021								Russia	0	0	0	3	868
North West	Level 10(North West Counties Football League, Premier Division)		0	1	England(UK)	2021								England(UK)	0	0	0	3	869
Region Macedonia	League B	0	0	0	Greece	2021		Bulgaria						Bulgaria	0	1	0	3	870
Nizhny Novgorod region	4th Division	2	1	1	Russia	2021								Russia	0	0	0	3	871
Crimea	5th Division	0	0	0	Russia	2021			Azerbaijan					Azerbaijan	0	0	1	3	872
Region Heraklion	League B	2	1	0	Greece	2021			Romania					Romania	0	0	1	3	873
Moscow	5th Division	0	0	0	Russia	2021			Azerbaijan					Azerbaijan	0	0	1	3	874
Tatarstan	5th Division	0	0	1	Russia	2021								Russia	0	0	0	3	875
Arkhangelsk Region	5th Division	1	1	1	Russia	2021								Russia	0	0	0	3	876
Yorksire	Level 11 (West Yorkshire League, Alliance Division 1)		0	0	England(UK)	2021			Italy					Italy	0	0	1	3	877
	4.league	0	0	1	Serbia	2021								Serbia	0	0	0	3	878
Region Elis	League B	0	0	1	Greece	2021								Greece	0	0	0	3	879
Yorksire	Level 11 (York Football League, Reserve B)		0	0	England(UK)	2021		India						India	0	1	0	3	880
Voronezh Region	5th Division	0	0	1	Russia	2021								Russia	0	0	0	3	881
East Midlands	Level 10 (Leicestershire Senior League Division One)		0	1	England(UK)	2021								England(UK)	0	0	0	3	882
South West	Level 11(Somerset County League, Div 1 )		0	1	England(UK)	2021								England(UK)	0	0	0	3	883
Rostov Region	5th Division	0	0	1	Russia	2021								Russia	0	0	0	3	884
Krasnoyarsk Region	4th Division	0	0	0	Russia	2021			Azerbaijan					Azerbaijan	0	0	1	3	885
Moscow	5th Division	0	0	1	Russia	2021								Russia	0	0	0	3	886
Region Phthiotis	League B	0	0	0	Greece	2021	Albania							Albania	1	0	0	3	887
Udmurtia	5th Division	0	0	0	Russia	2021			Azerbaijan					Azerbaijan	0	0	1	3	888
Vladimir Region	5th Division	0	0	0	Russia	2021	Kazakhstan							Kazakhstan	1	0	0	3	889
Tyva	3rd Division	1	1	0	Russia	2021		Uzbekistan						Uzbekistan	0	1	0	3	890
Region Athens	League B	0	0	0	Greece	2021		Bulgaria						Bulgaria	0	1	0	3	891
South East	Level 11(Kent County League, D IVISION TWO CENTRAL & EAST)		1	0	England(UK)	2021	Poland							Poland	1	0	0	3	892
Sverdlovsk Region	5th Division	2	1	0	Russia	2021	Kazakhstan							Kazakhstan	1	0	0	3	893
Kabardino-Balkaria	5th Division	0	0	0	Russia	2021			Azerbaijan					Azerbaijan	0	0	1	3	894
South East	Level 11 (Kent County League )		0	1	England(UK)	2021								England(UK)	0	0	0	3	895
Arkhangelsk Region	5th Division	0	0	1	Russia	2021								Russia	0	0	0	3	896
Moscow	5th Division	0	0	0	Russia	2021			Azerbaijan					Azerbaijan	0	0	1	3	897
East of England	Level9(Thurlow Nunn League, First Div North)		1	0	England(UK)	2021		India						India	0	1	0	3	898
Sverdlovsk Region	5th Division	0	0	1	Russia	2021								Russia	0	0	0	3	899
Vaucluse	Départemental 3	1	1	0	France	2021	Portugal							Portugal	1	0	0	3	900
Moscow Region	5th Division	0	0	0	Russia	2021		Uzbekistan						Uzbekistan	0	1	0	3	901
	3.league	2	1	1	Serbia	2021								Serbia	0	0	0	3	902
Yorksire	Level 11 (York Football League, Div 1)		0	0	England(UK)	2021	Poland							Poland	1	0	0	3	903
Bryansk Region	5th Division	0	0	1	Russia	2021								Russia	0	0	0	3	904
Krasnodar region	5th Division	0	0	0	Russia	2021			Azerbaijan					Azerbaijan	0	0	1	3	905
Region Athens	League B	0	0	0	Greece	2021			Romania					Romania	0	0	1	3	906
Tyva	5th Division	0	0	1	Russia	2021								Russia	0	0	0	3	907
Region Phthiotis	League B	0	0	0	Greece	2021			Romania					Romania	0	0	1	3	908
Moscow	5th Division	2	1	0	Russia	2021			Azerbaijan					Azerbaijan	0	0	1	3	909
Transbaikal Region	5th Division	0	0	1	Russia	2021								Russia	0	0	0	3	910
Region Heraklion	League C	0	0	1	Greece	2021								Greece	0	0	0	3	911
Jewish Autonomous Region	5th Division	0	0	1	Russia	2021								Russia	0	0	0	3	912
Region Heraklion	League B	2	1	1	Greece	2021								Greece	0	0	0	3	913
North West	Level 11(West Lancashire League, Reserve DIV 1)		1	0	England(UK)	2021		India						India	0	1	0	3	914
Omsk Region	5th Division	0	0	0	Russia	2021	Kazakhstan							Kazakhstan	1	0	0	3	915
Yorksire	Level 11 (York Football League, Reserve C)		0	0	England(UK)	2021			Italy					Italy	0	0	1	3	916
Moscow Region	5th Division	1	1	0	Russia	2021		Uzbekistan						Uzbekistan	0	1	0	3	917
Kalmykia Republic	5th Division	0	0	0	Russia	2021	Kazakhstan							Kazakhstan	1	0	0	3	918
Martinique	Senior R3	0	0	0	France	2021		Algeria						Algeria	0	1	0	3	919
Krasnoyarsk Region	5th Division	0	0	1	Russia	2021								Russia	0	0	0	3	920
Aveyron	Départemental 3	1	1	0	France	2021			Morocco					Morocco	0	0	1	3	921
Ryazan Region	5th Division	0	0	0	Russia	2021			Azerbaijan					Azerbaijan	0	0	1	3	922
Ullianovsk Region	3rd Division	0	0	1	Russia	2021								Russia	0	0	0	3	923
Bretagne	Senior R3	1	1	0	France	2021	Portugal							Portugal	1	0	0	3	924
North West	Level 11(Northern Alliance Football League, DIV ONE)		1	0	England(UK)	2021			Italy					Italy	0	0	1	3	925
Murmansk Region	5th Division	0	0	0	Russia	2021			Azerbaijan					Azerbaijan	0	0	1	3	926
Region Chios	League B	0	0	0	Greece	2021		Bulgaria						Bulgaria	0	1	0	3	927
Kemerovo Region	5th Division	2	1	0	Russia	2021			Azerbaijan					Azerbaijan	0	0	1	3	928
Pskov Region	5th Division	0	0	0	Russia	2021			Azerbaijan					Azerbaijan	0	0	1	3	929
Region Macedonia	League B	0	0	1	Greece	2021								Greece	0	0	0	3	930
Pskov Region	5th Division	0	0	0	Russia	2021		Uzbekistan						Uzbekistan	0	1	0	3	931
Nizhny Novgorod region	4th Division	0	0	0	Russia	2021		Uzbekistan						Uzbekistan	0	1	0	3	932
Krasnodar region	5th Division	0	0	0	Russia	2021			Azerbaijan					Azerbaijan	0	0	1	3	933
Altai Region	5th Division	2	1	1	Russia	2021								Russia	0	0	0	3	934
Rostov Region	5th Division	0	0	0	Russia	2021		Uzbekistan						Uzbekistan	0	1	0	3	935
Kemerovo Region	4th Division	2	1	1	Russia	2021								Russia	0	0	0	3	936
Novgorod Region	5th Division	0	0	1	Russia	2021								Russia	0	0	0	3	937
Penza Region	5th Division	0	0	1	Russia	2021								Russia	0	0	0	3	938
Rostov Region	5th Division	0	0	1	Russia	2021								Russia	0	0	0	3	939
East Midlands	Level 6 (Vanarama National League North)		0	1	England(UK)	2021								England(UK)	0	0	0	3	940
Crimea	5th Division	0	0	1	Russia	2021								Russia	0	0	0	3	941
Yaroslavl Region	3rd Division	2	1	1	Russia	2021								Russia	0	0	0	3	942
Dagestan Republic	3rd Division	0	0	0	Russia	2021			Azerbaijan					Azerbaijan	0	0	1	3	943
Kalmykia Republic	5th Division	2	1	0	Russia	2021		Uzbekistan						Uzbekistan	0	1	0	3	944
Kemerovo Region	5th Division	0	0	1	Russia	2021								Russia	0	0	0	3	945
South West	Level 11(Somerset County League, Div 1 )		1	1	England(UK)	2021								England(UK)	0	0	0	3	946
Ullianovsk Region	5th Division	2	1	0	Russia	2021	Kazakhstan							Kazakhstan	1	0	0	3	947
Saône-Et-Loire	Senior D2	1	1	0	France	2021	Portugal							Portugal	1	0	0	3	948
Region Athens	League B	2	1	0	Greece	2021		Bulgaria						Bulgaria	0	1	0	3	949
Region Macedonia	League B	0	0	0	Greece	2021	Albania							Albania	1	0	0	3	950
Réunion	Senior Coupe	1	1	0	France	2021	Portugal							Portugal	1	0	0	3	951
Munster	Kerry District League	0	0	0	Ireland	2021		Lithuania						Lithuania	0	1	0	3	952
Region Heraklion	League B	1	1	1	Greece	2021								Greece	0	0	0	3	953
Altai Region	5th Division	0	0	1	Russia	2021								Russia	0	0	0	3	954
North West	Level 8(Northern Premier League, East Division)		0	1	England(UK)	2021								England(UK)	0	0	0	3	955
Bretagne	Senior R3	0	0	0	France	2021		Algeria						Algeria	0	1	0	3	956
West Midlands	Level 11 (Staffordshire County Senior League, Div 1)		0	1	England(UK)	2021								England(UK)	0	0	0	3	957
Region Athens	League C	0	0	0	Greece	2021	Albania							Albania	1	0	0	3	958
Region Chania	League C	0	0	1	Greece	2021								Greece	0	0	0	3	959
Moscow	5th Division	0	0	0	Russia	2021	Kazakhstan							Kazakhstan	1	0	0	3	960
Sverdlovsk Region	5th Division	1	1	0	Russia	2021		Uzbekistan						Uzbekistan	0	1	0	3	961
Moscow Region	5th Division	2	1	0	Russia	2021		Uzbekistan						Uzbekistan	0	1	0	3	962
Arkhangelsk Region	5th Division	0	0	1	Russia	2021								Russia	0	0	0	3	963
Tatarstan	5th Division	0	0	0	Russia	2021		Uzbekistan						Uzbekistan	0	1	0	3	964
Vladimir Region	5th Division	0	0	1	Russia	2021								Russia	0	0	0	3	965
Vologda Region	5th Division	0	0	0	Russia	2021			Azerbaijan					Azerbaijan	0	0	1	3	966
Region Heraklion	League B	0	0	1	Greece	2021								Greece	0	0	0	3	967
Kursk Region	5th Division	0	0	0	Russia	2021			Azerbaijan					Azerbaijan	0	0	1	3	968
Yorksire	Level 11 (West Yorkshire League, Division 2)		0	1	England(UK)	2021								England(UK)	0	0	0	3	969
Rostov Region	4th Division	0	0	0	Russia	2021			Azerbaijan					Azerbaijan	0	0	1	3	970
Belgorod Region	5th Division	0	0	1	Russia	2021								Russia	0	0	0	3	971
Region Macedonia	League B	0	0	0	Greece	2021		Bulgaria						Bulgaria	0	1	0	3	972
North West	Level 11(Northern Alliance Football League, PREMIER DIV)		1	0	England(UK)	2021			Italy					Italy	0	0	1	3	973
Moscow Region	5th Division	0	0	1	Russia	2021								Russia	0	0	0	3	974
Nouvelle-Aquitaine	Senior R3	1	1	1	France	2021								France	0	0	0	3	975
Moscow Region	5th Division	0	0	1	Russia	2021								Russia	0	0	0	3	976
Tarn et Garonne	Senior D3	0	0	0	France	2021	Portugal							Portugal	1	0	0	3	977
Tomsk Region	5th Division	0	0	1	Russia	2021								Russia	0	0	0	3	978
Kabardino-Balkaria	5th Division	0	0	0	Russia	2021			Azerbaijan					Azerbaijan	0	0	1	3	979
Saha	5th Division	0	0	1	Russia	2021								Russia	0	0	0	3	980
Chelyabinsk Region	4th Division	0	0	1	Russia	2021								Russia	0	0	0	3	981
Moscow	5th Division	0	0	0	Russia	2021	Kazakhstan							Kazakhstan	1	0	0	3	982
Region Phthiotis	League B	0	0	1	Greece	2021								Greece	0	0	0	3	983
Khabarovsk Region	5th Division	0	0	0	Russia	2021			Azerbaijan					Azerbaijan	0	0	1	3	984
Region Trikala	League C	0	0	1	Greece	2021								Greece	0	0	0	3	985
Region Achaia	League B	2	1	1	Greece	2021								Greece	0	0	0	3	986
Region Heraklion	League B	0	0	0	Greece	2021	Albania							Albania	1	0	0	3	987
Altai Region	5th Division	0	0	0	Russia	2021			Azerbaijan					Azerbaijan	0	0	1	3	988
Region Chalkidiki	League B	2	1	1	Greece	2021								Greece	0	0	0	3	989
Vologda Region	5th Division	2	1	0	Russia	2021		Uzbekistan						Uzbekistan	0	1	0	3	990
Occitanie	Senior R3	0	0	1	France	2021								France	0	0	0	3	991
Orenburg Region	5th Division	0	0	0	Russia	2021			Azerbaijan					Azerbaijan	0	0	1	3	992
Kabardino-Balkaria	4th Division	0	0	1	Russia	2021								Russia	0	0	0	3	993
Munster	Kerry District League	0	0	0	Ireland	2021			Latvia					Latvia	0	0	1	3	994
Adygea Republic	5th Division	0	0	0	Russia	2021		Uzbekistan						Uzbekistan	0	1	0	3	995
North East	Level9(Northern Football League Division Two)		0	0	England(UK)	2021			Italy					Italy	0	0	1	3	996
Guarda	AF Guarda 2ª Divisão		0	1	Portugal	2021								Portugal	0	0	0	3	997
Region Heraklion	League C	0	0	0	Greece	2021			Romania					Romania	0	0	1	3	998
Yorksire	Level 11 (West Yorkshire League, Premier Division )		0	1	England(UK)	2021								England(UK)	0	0	0	3	999
Region Athens	League C	0	0	0	Greece	2021		Bulgaria						Bulgaria	0	1	0	3	1000
Tyumen Region	4th Division	0	0	0	Russia	2021			Azerbaijan					Azerbaijan	0	0	1	3	1001
North East	Level9(Ebac Northern League Division One)		0	0	England(UK)	2021	Poland							Poland	1	0	0	3	1002
Region Athens	League C	0	0	0	Greece	2021			Romania					Romania	0	0	1	3	1003
Udmurtia	5th Division	2	1	1	Russia	2021								Russia	0	0	0	3	1004
	4.league	0	0	1	Serbia	2021								Serbia	0	0	0	3	1005
Haute Marne	Senior D4	1	1	1	France	2021								France	0	0	0	3	1006
Ryazan Region	5th Division	0	0	1	Russia	2021								Russia	0	0	0	3	1007
Region Dodecanese	League B	0	0	0	Greece	2021		Bulgaria						Bulgaria	0	1	0	3	1008
Saratov Region	4th Division	0	0	0	Russia	2021		Uzbekistan						Uzbekistan	0	1	0	3	1009
North East	Level9(Ebac Northern League Division One)		0	1	England(UK)	2021								England(UK)	0	0	0	3	1010
Region Boeotia	League B	0	0	1	Greece	2021								Greece	0	0	0	3	1011
Krasnodar region	5th Division	0	0	1	Russia	2021								Russia	0	0	0	3	1012
Yamalo Nenecki Region	5th Division	0	0	0	Russia	2021			Azerbaijan					Azerbaijan	0	0	1	3	1013
Region Piraeus	League B	0	0	0	Greece	2021		Bulgaria						Bulgaria	0	1	0	3	1014
Region Macedonia	League C	0	0	0	Greece	2021	Albania							Albania	1	0	0	3	1015
Region Macedonia	League B	2	1	1	Greece	2021								Greece	0	0	0	3	1016
South East	Level 8(Isthmian League,North Division Div)		1	0	England(UK)	2021	Poland							Poland	1	0	0	3	1017
Penza Region	5th Division	2	1	1	Russia	2021								Russia	0	0	0	3	1018
Vologda Region	5th Division	0	0	0	Russia	2021	Kazakhstan							Kazakhstan	1	0	0	3	1019
Chelyabinsk Region	5th Division	2	1	0	Russia	2021		Uzbekistan						Uzbekistan	0	1	0	3	1020
Tambov Region	3rd Division	0	0	1	Russia	2021								Russia	0	0	0	3	1021
Chuvash Republic	5th Division	0	0	1	Russia	2021								Russia	0	0	0	3	1022
Region Heraklion	League B	2	1	1	Greece	2021								Greece	0	0	0	3	1023
Munster	Munster Senior League	0	0	1	Ireland	2021								Ireland	0	0	0	3	1024
South East	Level 8(Isthmian League, Premier Division )		0	0	England(UK)	2021			Italy					Italy	0	0	1	3	1025
Vologda Region	5th Division	0	0	0	Russia	2021		Uzbekistan						Uzbekistan	0	1	0	3	1026
Novosibirsk Region	5th Division	0	0	0	Russia	2021			Azerbaijan					Azerbaijan	0	0	1	3	1027
Crimea	5th Division	0	0	1	Russia	2021								Russia	0	0	0	3	1028
Martinique	Senior R3	0	0	1	France	2021								France	0	0	0	3	1029
Region Kozani	League C	2	1	0	Greece	2021		Bulgaria						Bulgaria	0	1	0	3	1030
Moscow Region	5th Division	2	1	1	Russia	2021								Russia	0	0	0	3	1031
South West	Level 11(Somerset County League, Div 1 )		1	1	England(UK)	2021								England(UK)	0	0	0	3	1032
North East	Level10(NOTTINGHAMSHIRE LEAGUE, DIV ONE )		1	1	England(UK)	2021								England(UK)	0	0	0	3	1033
Pskov Region	5th Division	0	0	0	Russia	2021	Kazakhstan							Kazakhstan	1	0	0	3	1034
Moscow	5th Division	0	0	0	Russia	2021			Azerbaijan					Azerbaijan	0	0	1	3	1035
Réunion	Senior Coupe	1	1	0	France	2021		Algeria						Algeria	0	1	0	3	1036
Region Athens	League B	2	1	1	Greece	2021								Greece	0	0	0	3	1037
Samara Region	5th Division	0	0	1	Russia	2021								Russia	0	0	0	3	1038
Region Karditsa	League B	0	0	1	Greece	2021								Greece	0	0	0	3	1039
Deux-Sèvres	Senior D4	0	0	0	France	2021		Algeria						Algeria	0	1	0	3	1040
Chechnya Republic	5th Division	0	0	0	Russia	2021			Azerbaijan					Azerbaijan	0	0	1	3	1041
South East	Level 11(Kent County League, D IVISION ONE WEST)		1	1	England(UK)	2021								England(UK)	0	0	0	3	1042
Kemerovo Region	5th Division	2	1	1	Russia	2021								Russia	0	0	0	3	1043
Region Phthiotis	League B	0	0	1	Greece	2021								Greece	0	0	0	3	1044
Moscow	5th Division	2	1	1	Russia	2021								Russia	0	0	0	3	1045
Ullianovsk Region	3rd Division	0	0	0	Russia	2021		Uzbekistan						Uzbekistan	0	1	0	3	1046
Kalmykia Republic	5th Division	0	0	0	Russia	2021			Azerbaijan					Azerbaijan	0	0	1	3	1047
Nizhny Novgorod Region	5th Division	0	0	0	Russia	2021			Azerbaijan					Azerbaijan	0	0	1	3	1048
Moscow	5th Division	0	0	1	Russia	2021								Russia	0	0	0	3	1049
Yamalo Nenecki Region	5th Division	1	1	0	Russia	2021	Kazakhstan							Kazakhstan	1	0	0	3	1050
Pays de la Loire	Senior R3	0	0	0	France	2021			Morocco					Morocco	0	0	1	3	1051
Region Thessaly	League C	0	0	0	Greece	2021		Bulgaria						Bulgaria	0	1	0	3	1052
Tatarstan	5th Division	0	0	0	Russia	2021			Azerbaijan					Azerbaijan	0	0	1	3	1053
Bashkortostan	5th Division	0	0	1	Russia	2021								Russia	0	0	0	3	1054
Mari El	5th Division	1	1	0	Russia	2021	Kazakhstan							Kazakhstan	1	0	0	3	1055
Astrakhan Region	5th Division	2	1	1	Russia	2021								Russia	0	0	0	3	1056
Region Larissa	League B	0	0	1	Greece	2021								Greece	0	0	0	3	1057
Yorksire	Level 10 (NORTHERN COUNTIES EAST FOOTBALL LEAGUE, DIVISION 1)		0	1	England(UK)	2021								England(UK)	0	0	0	3	1058
South East	Level 11 (Kent County League )		1	0	England(UK)	2021			Italy					Italy	0	0	1	3	1059
South West	Level 11(Trowbridge & District Football League, DIV 1)		1	0	England(UK)	2021	Poland							Poland	1	0	0	3	1060
Region Aetolia-Acarnania	League B	2	1	0	Greece	2021		Bulgaria						Bulgaria	0	1	0	3	1061
Region Chania	League C	0	0	0	Greece	2021			Romania					Romania	0	0	1	3	1062
Rostov Region	5th Division	2	1	0	Russia	2021			Azerbaijan					Azerbaijan	0	0	1	3	1063
Transbaikal Region	5th Division	0	0	1	Russia	2021								Russia	0	0	0	3	1064
Munster	Kerry District League	0	0	1	Ireland	2021								Ireland	0	0	0	3	1065
Moscow	5th Division	0	0	0	Russia	2021			Azerbaijan					Azerbaijan	0	0	1	3	1066
Region Aetolia-Acarnania	League C	0	0	0	Greece	2021		Bulgaria						Bulgaria	0	1	0	3	1067
Amur Region	5th Division	0	0	0	Russia	2021			Azerbaijan					Azerbaijan	0	0	1	3	1068
Rostov Region	5th Division	0	0	1	Russia	2021								Russia	0	0	0	3	1069
Yaroslavl Region	4th Division	0	0	0	Russia	2021	Kazakhstan							Kazakhstan	1	0	0	3	1070
Karelia	5th Division	0	0	0	Russia	2021		Uzbekistan						Uzbekistan	0	1	0	3	1071
Tyumen Region	5th Division	2	1	1	Russia	2021								Russia	0	0	0	3	1072
Yamalo Nenecki Region	5th Division	2	1	1	Russia	2021								Russia	0	0	0	3	1073
Arkhangelsk Region	5th Division	0	0	0	Russia	2021	Kazakhstan							Kazakhstan	1	0	0	3	1074
Region Kozani	League B	1	1	0	Greece	2021	Albania							Albania	1	0	0	3	1075
Stavropol region	5th Division	0	0	0	Russia	2021			Azerbaijan					Azerbaijan	0	0	1	3	1076
Samara Region	5th Division	0	0	0	Russia	2021			Azerbaijan					Azerbaijan	0	0	1	3	1077
Ingushetia Republic	5th Division	0	0	1	Russia	2021								Russia	0	0	0	3	1078
Region Thessaly	League B	0	0	1	Greece	2021								Greece	0	0	0	3	1079
Region Heraklion	League C	0	0	1	Greece	2021								Greece	0	0	0	3	1080
Karelia	4th Division	1	1	1	Russia	2021								Russia	0	0	0	3	1081
Chelyabinsk Region	5th Division	0	0	1	Russia	2021								Russia	0	0	0	3	1082
Altai Region	4th Division	0	0	0	Russia	2021		Uzbekistan						Uzbekistan	0	1	0	3	1083
Novgorod Region	5th Division	0	0	0	Russia	2021		Uzbekistan						Uzbekistan	0	1	0	3	1084
Region Pella	League B	0	0	1	Greece	2021								Greece	0	0	0	3	1085
South West	Level 11(Somerset County League, Div 1 )		1	1	England(UK)	2021								England(UK)	0	0	0	3	1086
Ryazan Region	5th Division	0	0	0	Russia	2021	Kazakhstan							Kazakhstan	1	0	0	3	1087
Krasnodar region	5th Division	0	0	0	Russia	2021		Uzbekistan						Uzbekistan	0	1	0	3	1088
Rostov Region	5th Division	0	0	1	Russia	2021								Russia	0	0	0	3	1089
Tver Region	5th Division	0	0	0	Russia	2021	Kazakhstan							Kazakhstan	1	0	0	3	1090
Tyva	5th Division	0	0	0	Russia	2021			Azerbaijan					Azerbaijan	0	0	1	3	1091
Moscow Region	5th Division	0	0	0	Russia	2021			Azerbaijan					Azerbaijan	0	0	1	3	1092
Moscow	5th Division	0	0	1	Russia	2021								Russia	0	0	0	3	1093
Region Larissa	League B	1	1	1	Greece	2021								Greece	0	0	0	3	1094
Rostov Region	5th Division	0	0	0	Russia	2021			Azerbaijan					Azerbaijan	0	0	1	3	1095
Nizhny Novgorod region	4th Division	1	1	1	Russia	2021								Russia	0	0	0	3	1096
Yorksire	Level 11 (York Football League, Reserve B)		1	0	England(UK)	2021			Italy					Italy	0	0	1	3	1097
Karelia	5th Division	0	0	0	Russia	2021		Uzbekistan						Uzbekistan	0	1	0	3	1098
Region Heraklion	League B	2	1	1	Greece	2021								Greece	0	0	0	3	1099
Orenburg Region	5th Division	0	0	1	Russia	2021								Russia	0	0	0	3	1100
Amur Region	5th Division	0	0	1	Russia	2021								Russia	0	0	0	3	1101
Ullianovsk Region	5th Division	0	0	0	Russia	2021			Azerbaijan					Azerbaijan	0	0	1	3	1102
Region Karditsa	League C	1	1	1	Greece	2021								Greece	0	0	0	3	1103
Moscow	5th Division	0	0	1	Russia	2021								Russia	0	0	0	3	1104
Bryansk Region	5th Division	2	1	0	Russia	2021			Azerbaijan					Azerbaijan	0	0	1	3	1105
Volgograd region	5th Division	2	1	0	Russia	2021		Uzbekistan						Uzbekistan	0	1	0	3	1106
Moscow	5th Division	2	1	0	Russia	2021			Azerbaijan					Azerbaijan	0	0	1	3	1107
Moscow Region	5th Division	0	0	0	Russia	2021			Azerbaijan					Azerbaijan	0	0	1	3	1108
Buryatia	5th Division	0	0	0	Russia	2021			Azerbaijan					Azerbaijan	0	0	1	3	1109
Tatarstan	5th Division	0	0	1	Russia	2021								Russia	0	0	0	3	1110
Moscow Region	5th Division	0	0	0	Russia	2021	Kazakhstan							Kazakhstan	1	0	0	3	1111
Region Athens	League C	0	0	0	Greece	2021			Romania					Romania	0	0	1	3	1112
Region Laconia	League B	0	0	1	Greece	2021								Greece	0	0	0	3	1113
South East	Level 11(Kent County League, D IVISION ONE CENTRAL & EAST)		1	0	England(UK)	2021	Poland							Poland	1	0	0	3	1114
Moscow Region	5th Division	0	0	1	Russia	2021								Russia	0	0	0	3	1115
Volgograd region	4th Division	0	0	0	Russia	2021			Azerbaijan					Azerbaijan	0	0	1	3	1116
Yaroslavl Region	5th Division	2	1	0	Russia	2021			Azerbaijan					Azerbaijan	0	0	1	3	1117
North East	Level9(Ebac Northern League Division One)		0	0	England(UK)	2021		India						India	0	1	0	3	1118
Region Piraeus	League B	0	0	1	Greece	2021								Greece	0	0	0	3	1119
Saha	5th Division	0	0	1	Russia	2021								Russia	0	0	0	3	1120
Region Athens	League B	0	0	0	Greece	2021	Albania							Albania	1	0	0	3	1121
Altai Region	5th Division	2	1	1	Russia	2021								Russia	0	0	0	3	1122
Penza Region	5th Division	0	0	1	Russia	2021								Russia	0	0	0	3	1123
Region Macedonia	League B	1	1	1	Greece	2021								Greece	0	0	0	3	1124
Primorsky region	5th Division	0	0	0	Russia	2021			Azerbaijan					Azerbaijan	0	0	1	3	1125
Yamalo Nenecki Region	5th Division	0	0	1	Russia	2021								Russia	0	0	0	3	1126
Irkutsk Region	5th Division	2	1	1	Russia	2021								Russia	0	0	0	3	1127
Arkhangelsk Region	5th Division	0	0	1	Russia	2021								Russia	0	0	0	3	1128
South West	Level 11(Dorset Football League, Premier Division)		1	0	England(UK)	2021	Poland							Poland	1	0	0	3	1129
Kursk Region	4th Division	2	1	1	Russia	2021								Russia	0	0	0	3	1130
Region Larissa	League B	0	0	0	Greece	2021	Albania							Albania	1	0	0	3	1131
Region Elis	League B	0	0	0	Greece	2021		Bulgaria						Bulgaria	0	1	0	3	1132
Udmurtia	5th Division	0	0	1	Russia	2021								Russia	0	0	0	3	1133
Tatarstan	4th Division	0	0	1	Russia	2021								Russia	0	0	0	3	1134
Yorksire	Level 11 (West Yorkshire League, Premier Division )		0	0	England(UK)	2021	Poland							Poland	1	0	0	3	1135
Region Athens	League B	2	1	0	Greece	2021			Romania					Romania	0	0	1	3	1136
Moscow	5th Division	2	1	1	Russia	2021								Russia	0	0	0	3	1137
Tyumen Region	5th Division	0	0	0	Russia	2021			Azerbaijan					Azerbaijan	0	0	1	3	1138
Region Kefalonia-Ithaca	League B	0	0	1	Greece	2021								Greece	0	0	0	3	1139
Krasnoyarsk Region	4th Division	0	0	0	Russia	2021	Kazakhstan							Kazakhstan	1	0	0	3	1140
Moscow Region	5th Division	0	0	1	Russia	2021								Russia	0	0	0	3	1141
Region Evia	League C	0	0	1	Greece	2021								Greece	0	0	0	3	1142
Region Kozani	League B	0	0	0	Greece	2021	Albania							Albania	1	0	0	3	1143
Kalmykia Republic	5th Division	0	0	0	Russia	2021	Kazakhstan							Kazakhstan	1	0	0	3	1144
East of England	Level9(Thurlow Nunn League, First Div North)		0	0	England(UK)	2021	Poland							Poland	1	0	0	3	1145
Munster	Munster Senior League	0	0	0	Ireland	2021		Lithuania						Lithuania	0	1	0	3	1146
Pskov Region	5th Division	0	0	1	Russia	2021								Russia	0	0	0	3	1147
Yorksire	Level 11 (West Yorkshire League, Premier Division )		0	1	England(UK)	2021								England(UK)	0	0	0	3	1148
East Midlands	Level 10(East Midlands Counties League)		0	0	England(UK)	2021		India						India	0	1	0	3	1149
Kabardino-Balkaria	5th Division	0	0	1	Russia	2021								Russia	0	0	0	3	1150
Region Athens	League C	0	0	1	Greece	2021								Greece	0	0	0	3	1151
Yorksire	Level 11 (West Yorkshire League, Premier Division )		1	1	England(UK)	2021								England(UK)	0	0	0	3	1152
Tatarstan	5th Division	0	0	1	Russia	2021								Russia	0	0	0	3	1153
Region Heraklion	League C	0	0	0	Greece	2021	Albania							Albania	1	0	0	3	1154
Region Achaia	League B	1	1	0	Greece	2021	Albania							Albania	1	0	0	3	1155
Chelyabinsk Region	5th Division	2	1	1	Russia	2021								Russia	0	0	0	3	1156
Region East Attica	League B	2	1	1	Greece	2021								Greece	0	0	0	3	1157
Smolensk Region	5th Division	0	0	0	Russia	2021	Kazakhstan							Kazakhstan	1	0	0	3	1158
East of England	Level9(Thurlow Nunn League, First Div North)		0	1	England(UK)	2021								England(UK)	0	0	0	3	1159
Tomsk Region	5th Division	0	0	0	Russia	2021			Azerbaijan					Azerbaijan	0	0	1	3	1160
Volgograd region	5th Division	0	0	0	Russia	2021			Azerbaijan					Azerbaijan	0	0	1	3	1161
Region Athens	League B	0	0	0	Greece	2021	Albania							Albania	1	0	0	3	1162
Seine et Marne Nord	Senior D2	1	1	0	France	2021	Portugal							Portugal	1	0	0	3	1163
Nizhny Novgorod region	5th Division	1	1	0	Russia	2021			Azerbaijan					Azerbaijan	0	0	1	3	1164
Ryazan Region	5th Division	0	0	1	Russia	2021								Russia	0	0	0	3	1165
Region Athens	League C	0	0	0	Greece	2021	Albania							Albania	1	0	0	3	1166
Region Macedonia	League B	0	0	1	Greece	2021								Greece	0	0	0	3	1167
Braga	AF Braga 1ª Divisão Série C		0	1	Portugal	2021								Portugal	0	0	0	3	1168
North West	Level 11(Northern Alliance Football League, DIV TWO)		0	1	England(UK)	2021								England(UK)	0	0	0	3	1169
South West	Level 11(Wiltshire Senior League )		0	0	England(UK)	2021			Italy					Italy	0	0	1	3	1170
Moscow	5th Division	0	0	1	Russia	2021								Russia	0	0	0	3	1171
Kemerovo Region	5th Division	0	0	1	Russia	2021								Russia	0	0	0	3	1172
Vologda Region	5th Division	0	0	0	Russia	2021			Azerbaijan					Azerbaijan	0	0	1	3	1173
Region Achaia	League B	0	0	1	Greece	2021								Greece	0	0	0	3	1174
Region Piraeus	League C	0	0	0	Greece	2021	Albania							Albania	1	0	0	3	1175
Bryansk Region	5th Division	0	0	0	Russia	2021			Azerbaijan					Azerbaijan	0	0	1	3	1176
Moscow	5th Division	0	0	1	Russia	2021								Russia	0	0	0	3	1177
Tyumen Region	5th Division	0	0	1	Russia	2021								Russia	0	0	0	3	1178
Khakasia	5th Division	2	1	0	Russia	2021		Uzbekistan						Uzbekistan	0	1	0	3	1179
Munster	Kerry District League	0	0	0	Ireland	2021			Latvia					Latvia	0	0	1	3	1180
Guyane	Senior R1	1	1	0	France	2021		Algeria						Algeria	0	1	0	3	1181
West Midlands	Level 10 (Midland league, Premier Div )		1	1	England(UK)	2021								England(UK)	0	0	0	3	1182
Yorksire	Level 10 (NORTHERN COUNTIES EAST FOOTBALL LEAGUE, DIVISION 1)		0	0	England(UK)	2021		India						India	0	1	0	3	1183
Novosibirsk Region	3rd Division	0	0	1	Russia	2021								Russia	0	0	0	3	1184
Mari El	5th Division	0	0	1	Russia	2021								Russia	0	0	0	3	1185
Perm Region	5th Division	0	0	0	Russia	2021	Kazakhstan							Kazakhstan	1	0	0	3	1186
Udmurtia	5th Division	0	0	0	Russia	2021			Azerbaijan					Azerbaijan	0	0	1	3	1187
Region Piraeus	League B	0	0	0	Greece	2021			Romania					Romania	0	0	1	3	1188
Tyumen Region	5th Division	0	0	0	Russia	2021			Azerbaijan					Azerbaijan	0	0	1	3	1189
Region Kavala	League B	1	1	1	Greece	2021								Greece	0	0	0	3	1190
Munster	Kerry District League	0	0	0	Ireland	2021	Poland							Poland	1	0	0	3	1191
Altai Region	5th Division	0	0	0	Russia	2021			Azerbaijan					Azerbaijan	0	0	1	3	1192
Region Argolida	League B	0	0	0	Greece	2021		Bulgaria						Bulgaria	0	1	0	3	1193
Region Piraeus	League B	0	0	1	Greece	2021								Greece	0	0	0	3	1194
Yorksire	Level 10 (NORTHERN COUNTIES EAST FOOTBALL LEAGUE, PREMIER DIVISION)		0	0	England(UK)	2021	Poland							Poland	1	0	0	3	1195
North East	Level9(Ebac Northern League Division One)		0	1	England(UK)	2021								England(UK)	0	0	0	3	1196
Region Phthiotis	League B	2	1	1	Greece	2021								Greece	0	0	0	3	1197
Munster	Munster Senior League	0	0	0	Ireland	2021			Latvia					Latvia	0	0	1	3	1198
Voronezh Region	5th Division	0	0	1	Russia	2021								Russia	0	0	0	3	1199
Region Chania	League B	2	1	0	Greece	2021		Bulgaria						Bulgaria	0	1	0	3	1200
Region Macedonia	League C	0	0	1	Greece	2021								Greece	0	0	0	3	1201
Munster	Munster Senior League	0	0	1	Ireland	2021								Ireland	0	0	0	3	1202
Region Athens	League B	0	0	1	Greece	2021								Greece	0	0	0	3	1203
Region Piraeus	League B	0	0	0	Greece	2021			Romania					Romania	0	0	1	3	1204
Vladimir Region	5th Division	1	1	0	Russia	2021			Azerbaijan					Azerbaijan	0	0	1	3	1205
Penza Region	3rd Division	0	0	1	Russia	2021								Russia	0	0	0	3	1206
Region Thessaly	League C	0	0	0	Greece	2021			Romania					Romania	0	0	1	3	1207
Perm Region	5th Division	1	1	0	Russia	2021			Azerbaijan					Azerbaijan	0	0	1	3	1208
Omsk Region	5th Division	0	0	0	Russia	2021	Kazakhstan							Kazakhstan	1	0	0	3	1209
Moscow	5th Division	1	1	1	Russia	2021								Russia	0	0	0	3	1210
Bashkortostan	5th Division	2	1	0	Russia	2021		Uzbekistan						Uzbekistan	0	1	0	3	1211
Region Macedonia	League B	0	0	1	Greece	2021								Greece	0	0	0	3	1212
Madeira	AF Madeira Divisão Honra		0	0	Portugal	2021	Ukraine							Ukraine	1	0	0	3	1213
South West	Level 11(Somerset County League, Div 2 &3 )		1	1	England(UK)	2021								England(UK)	0	0	0	3	1214
Samara Region	5th Division	0	0	0	Russia	2021		Uzbekistan						Uzbekistan	0	1	0	3	1215
Moscow Region	5th Division	2	1	1	Russia	2021								Russia	0	0	0	3	1216
Region Arcadia	League B	0	0	0	Greece	2021		Bulgaria						Bulgaria	0	1	0	3	1217
Volgograd region	4th Division	0	0	0	Russia	2021			Azerbaijan					Azerbaijan	0	0	1	3	1218
Tula Region	4th Division	0	0	0	Russia	2021			Azerbaijan					Azerbaijan	0	0	1	3	1219
Region Larissa	League B	2	1	0	Greece	2021		Bulgaria						Bulgaria	0	1	0	3	1220
Moscow	5th Division	1	1	0	Russia	2021			Azerbaijan					Azerbaijan	0	0	1	3	1221
Kurgan region	5th Division	0	0	1	Russia	2021								Russia	0	0	0	3	1222
Region Athens	League C	0	0	0	Greece	2021		Bulgaria						Bulgaria	0	1	0	3	1223
South East	Level 11(Kent County League, PREMIER DIVISION )		0	1	England(UK)	2021								England(UK)	0	0	0	3	1224
Astrakhan Region	5th Division	0	0	0	Russia	2021			Azerbaijan					Azerbaijan	0	0	1	3	1225
Moscow	5th Division	1	1	0	Russia	2021	Kazakhstan							Kazakhstan	1	0	0	3	1226
Yorksire	Level 11 (York Football League, Div 3)		0	1	England(UK)	2021								England(UK)	0	0	0	3	1227
Region Corinthia	League B	0	0	0	Greece	2021			Romania					Romania	0	0	1	3	1228
Munster	Kerry District League	2	1	1	Ireland	2021								Ireland	0	0	0	3	1229
Krasnoyarsk Region	4th Division	0	0	0	Russia	2021		Uzbekistan						Uzbekistan	0	1	0	3	1230
Lipetsk Region	5th Division	0	0	0	Russia	2021		Uzbekistan						Uzbekistan	0	1	0	3	1231
Moscow	5th Division	0	0	1	Russia	2021								Russia	0	0	0	3	1232
Krasnoyarsk Region	5th Division	2	1	1	Russia	2021								Russia	0	0	0	3	1233
Tyva	5th Division	0	0	1	Russia	2021								Russia	0	0	0	3	1234
Mordovia	5th Division	0	0	0	Russia	2021			Azerbaijan					Azerbaijan	0	0	1	3	1235
South West	Level 11(Somerset County League, Div 2 &3 )		1	1	England(UK)	2021								England(UK)	0	0	0	3	1236
Stavropol region	5th Division	0	0	0	Russia	2021	Kazakhstan							Kazakhstan	1	0	0	3	1237
Yaroslavl Region	3rd Division	2	1	0	Russia	2021		Uzbekistan						Uzbekistan	0	1	0	3	1238
Nizhny Novgorod region	5th Division	0	0	0	Russia	2021		Uzbekistan						Uzbekistan	0	1	0	3	1239
Region Larissa	League B	0	0	1	Greece	2021								Greece	0	0	0	3	1240
Munster	Kerry District League	2	1	1	Ireland	2021								Ireland	0	0	0	3	1241
Volgograd region	5th Division	0	0	1	Russia	2021								Russia	0	0	0	3	1242
Udmurtia	5th Division	0	0	1	Russia	2021								Russia	0	0	0	3	1243
Region Chania	League B	2	1	0	Greece	2021			Romania					Romania	0	0	1	3	1244
Kursk Region	5th Division	0	0	1	Russia	2021								Russia	0	0	0	3	1245
Pskov Region	5th Division	0	0	1	Russia	2021								Russia	0	0	0	3	1246
South East	Level 11(Kent County League, D IVISION TWO WEST)		0	0	England(UK)	2021	Poland							Poland	1	0	0	3	1247
Region Athens	League B	0	0	1	Greece	2021								Greece	0	0	0	3	1248
Region Lesbos	League B	0	0	0	Greece	2021		Bulgaria						Bulgaria	0	1	0	3	1249
Moscow	5th Division	0	0	1	Russia	2021								Russia	0	0	0	3	1250
Moscow Region	5th Division	0	0	1	Russia	2021								Russia	0	0	0	3	1251
Region Kavala	League B	1	1	0	Greece	2021			Romania					Romania	0	0	1	3	1252
Crimea	4th Division	0	0	0	Russia	2021	Kazakhstan							Kazakhstan	1	0	0	3	1253
Bryansk Region	4th Division	0	0	0	Russia	2021	Kazakhstan							Kazakhstan	1	0	0	3	1254
North Osetia	5th Division	0	0	1	Russia	2021								Russia	0	0	0	3	1255
North East	Level9(Northern Football League Division Two)		0	0	England(UK)	2021			Italy					Italy	0	0	1	3	1256
South East	Level 11(Kent County League, D IVISION TWO WEST)		0	1	England(UK)	2021								England(UK)	0	0	0	3	1257
Moscow	5th Division	1	1	1	Russia	2021								Russia	0	0	0	3	1258
South East	Level 11(Kent County League, PREMIER DIVISION )		1	0	England(UK)	2021			Italy					Italy	0	0	1	3	1259
East of England	Level9(Thurlow Nunn League, First Div)		1	0	England(UK)	2021			Italy					Italy	0	0	1	3	1260
Moscow Region	5th Division	1	1	0	Russia	2021			Azerbaijan					Azerbaijan	0	0	1	3	1261
Moscow Region	5th Division	0	0	1	Russia	2021								Russia	0	0	0	3	1262
East of England	Level9(Thurlow Nunn League, First Div North)		0	0	England(UK)	2021	Poland							Poland	1	0	0	3	1263
Tomsk Region	5th Division	0	0	0	Russia	2021			Azerbaijan					Azerbaijan	0	0	1	3	1264
Region Athens	League B	0	0	0	Greece	2021	Albania							Albania	1	0	0	3	1265
North West	Level 11(West Lancashire League, DIV 2)		1	1	England(UK)	2021								England(UK)	0	0	0	3	1266
Region Athens	League B	2	1	0	Greece	2021	Albania							Albania	1	0	0	3	1267
Vologda Region	5th Division	2	1	1	Russia	2021								Russia	0	0	0	3	1268
Crimea	5th Division	0	0	0	Russia	2021			Azerbaijan					Azerbaijan	0	0	1	3	1269
Pyrénées Atlantiques	Départemental 3	0	0	1	France	2021								France	0	0	0	3	1270
North West	Level 11(Northern Alliance Football League, DIV ONE)		0	1	England(UK)	2021								England(UK)	0	0	0	3	1271
Region Piraeus	League B	0	0	0	Greece	2021	Albania							Albania	1	0	0	3	1272
Region Thessaly	League B	0	0	0	Greece	2021			Romania					Romania	0	0	1	3	1273
Udmurtia	5th Division	0	0	1	Russia	2021								Russia	0	0	0	3	1274
Region Athens	League B	0	0	0	Greece	2021		Bulgaria						Bulgaria	0	1	0	3	1275
Region Athens	League B	0	0	0	Greece	2021	Albania							Albania	1	0	0	3	1276
Karachay-Cherkessia	5th Division	0	0	1	Russia	2021								Russia	0	0	0	3	1277
South West	Level 11(Somerset County League, Premier Div )		0	1	England(UK)	2021								England(UK)	0	0	0	3	1278
Tatarstan	5th Division	0	0	1	Russia	2021								Russia	0	0	0	3	1279
Region Thessaly	League C	0	0	1	Greece	2021								Greece	0	0	0	3	1280
Tambov Region	4th Division	0	0	1	Russia	2021								Russia	0	0	0	3	1281
Bashkortostan	5th Division	0	0	0	Russia	2021			Azerbaijan					Azerbaijan	0	0	1	3	1282
South East	Level 11 (Kent County League )		0	1	England(UK)	2021								England(UK)	0	0	0	3	1283
Altai Region	5th Division	0	0	0	Russia	2021	Kazakhstan							Kazakhstan	1	0	0	3	1284
Krasnodar region	5th Division	0	0	1	Russia	2021								Russia	0	0	0	3	1285
Region Kefalonia-Ithaca	League B	0	0	1	Greece	2021								Greece	0	0	0	3	1286
Volgograd region	4th Division	2	1	0	Russia	2021		Uzbekistan						Uzbekistan	0	1	0	3	1287
Krasnoyarsk Region	5th Division	1	1	1	Russia	2021								Russia	0	0	0	3	1288
Kamchatka region	5th Division	0	0	1	Russia	2021								Russia	0	0	0	3	1289
Aube	Senior D3	0	0	0	France	2021		Algeria						Algeria	0	1	0	3	1290
Crimea	4th Division	0	0	1	Russia	2021								Russia	0	0	0	3	1291
Saint Petersburg	5th Division	0	0	0	Russia	2021		Uzbekistan						Uzbekistan	0	1	0	3	1292
North East	Level9(Ebac Northern League Division One)		0	0	England(UK)	2021	Poland							Poland	1	0	0	3	1293
Moscow	5th Division	0	0	1	Russia	2021								Russia	0	0	0	3	1294
Krasnoyarsk Region	5th Division	0	0	1	Russia	2021								Russia	0	0	0	3	1295
Sverdlovsk Region	5th Division	2	1	0	Russia	2021			Azerbaijan					Azerbaijan	0	0	1	3	1296
South West	Level 11(Somerset County League, Div 2 &3 )		0	0	England(UK)	2021	Poland							Poland	1	0	0	3	1297
Chelyabinsk Region	5th Division	0	0	1	Russia	2021								Russia	0	0	0	3	1298
Region Zakynthos	League B	0	0	1	Greece	2021								Greece	0	0	0	3	1299
Bryansk Region	5th Division	2	1	1	Russia	2021								Russia	0	0	0	3	1300
East Midlands	Level 8(Evo-Stik League South Division One)		0	1	England(UK)	2021								England(UK)	0	0	0	3	1301
Chuvash Republic	5th Division	0	0	0	Russia	2021			Azerbaijan					Azerbaijan	0	0	1	3	1302
Yorksire	Level 11 (York Football League, Div 3)		1	0	England(UK)	2021	Poland							Poland	1	0	0	3	1303
Krasnoyarsk Region	5th Division	0	0	0	Russia	2021			Azerbaijan					Azerbaijan	0	0	1	3	1304
Munster	Munster Senior League	0	0	0	Ireland	2021		Lithuania						Lithuania	0	1	0	3	1305
Chelyabinsk Region	5th Division	1	1	1	Russia	2021								Russia	0	0	0	3	1306
Region Samos	League B	0	0	1	Greece	2021								Greece	0	0	0	3	1307
Paris IDF	Senior R3	2	1	0	France	2021			Morocco					Morocco	0	0	1	3	1308
Lyon et du Rhône	Senior D4	1	1	1	France	2021								France	0	0	0	3	1309
Region Imathia	League B	2	1	0	Greece	2021		Bulgaria						Bulgaria	0	1	0	3	1310
Chuvash Republic	5th Division	0	0	0	Russia	2021			Azerbaijan					Azerbaijan	0	0	1	3	1311
North East	Level9(Northern Football League Division Two)		1	0	England(UK)	2021	Poland							Poland	1	0	0	3	1312
Region Athens	League C	0	0	1	Greece	2021								Greece	0	0	0	3	1313
Region Rethymno	League B	0	0	0	Greece	2021			Romania					Romania	0	0	1	3	1314
Region Heraklion	League B	0	0	1	Greece	2021								Greece	0	0	0	3	1315
Moscow Region	5th Division	1	1	1	Russia	2021								Russia	0	0	0	3	1316
Nizhny Novgorod region	5th Division	0	0	1	Russia	2021								Russia	0	0	0	3	1317
Dagestan Republic	3rd Division	1	1	0	Russia	2021	Kazakhstan							Kazakhstan	1	0	0	3	1318
Rostov Region	4th Division	0	0	1	Russia	2021								Russia	0	0	0	3	1319
Gers	Senior D3	1	1	1	France	2021								France	0	0	0	3	1320
Moscow	5th Division	0	0	1	Russia	2021								Russia	0	0	0	3	1321
Yorksire	Level 10 (NORTHERN COUNTIES EAST FOOTBALL LEAGUE, DIVISION 1)		0	0	England(UK)	2021			Italy					Italy	0	0	1	3	1322
Chechnya Republic	5th Division	0	0	0	Russia	2021	Kazakhstan							Kazakhstan	1	0	0	3	1323
Tyumen Region	5th Division	2	1	1	Russia	2021								Russia	0	0	0	3	1324
Region Kefalonia-Ithaca	League B	0	0	1	Greece	2021								Greece	0	0	0	3	1325
Region Piraeus	League B	0	0	0	Greece	2021	Albania							Albania	1	0	0	3	1326
Kostroma Region	5th Division	0	0	1	Russia	2021								Russia	0	0	0	3	1327
Region Xanthi	League C	0	0	0	Greece	2021			Romania					Romania	0	0	1	3	1328
Orenburg Region	5th Division	0	0	1	Russia	2021								Russia	0	0	0	3	1329
East of England	Level9(Essex Senior League, Reserves Division)		0	1	England(UK)	2021								England(UK)	0	0	0	3	1330
Orel Region	3rd Division	0	0	1	Russia	2021								Russia	0	0	0	3	1331
Bashkortostan	5th Division	0	0	1	Russia	2021								Russia	0	0	0	3	1332
South West	Level 11(Somerset County League, Premier Div )		0	1	England(UK)	2021								England(UK)	0	0	0	3	1333
Region Messinia	League B	0	0	1	Greece	2021								Greece	0	0	0	3	1334
Region Achaia	League C	0	0	1	Greece	2021								Greece	0	0	0	3	1335
Kirov Region	5th Division	0	0	1	Russia	2021								Russia	0	0	0	3	1336
Isère	Senior D4	2	1	0	France	2021			Morocco					Morocco	0	0	1	3	1337
Region Chania	League C	0	0	0	Greece	2021	Albania							Albania	1	0	0	3	1338
Region East Attica	League B	2	1	1	Greece	2021								Greece	0	0	0	3	1339
Moscow	5th Division	0	0	0	Russia	2021	Kazakhstan							Kazakhstan	1	0	0	3	1340
Rostov Region	5th Division	0	0	1	Russia	2021								Russia	0	0	0	3	1341
Tula Region	4th Division	0	0	1	Russia	2021								Russia	0	0	0	3	1342
Region Kozani	League C	0	0	0	Greece	2021		Bulgaria						Bulgaria	0	1	0	3	1343
East of England	Level9(Thurlow Nunn League, First Div)		1	1	England(UK)	2021								England(UK)	0	0	0	3	1344
Region Lesbos	League B	2	1	1	Greece	2021								Greece	0	0	0	3	1345
Region Xanthi	League B	0	0	0	Greece	2021		Bulgaria						Bulgaria	0	1	0	3	1346
Vladimir Region	4th Division	0	0	1	Russia	2021								Russia	0	0	0	3	1347
Yorksire	Level 10 (NORTHERN COUNTIES EAST FOOTBALL LEAGUE, PREMIER DIVISION)		1	1	England(UK)	2021								England(UK)	0	0	0	3	1348
Belgorod Region	5th Division	0	0	1	Russia	2021								Russia	0	0	0	3	1349
Drôme Ardèche	Senior D3	1	1	0	France	2021		Algeria						Algeria	0	1	0	3	1350
Region Chalkidiki	League B	0	0	1	Greece	2021								Greece	0	0	0	3	1351
North East	Level9(Northern Football League Division Two)		0	0	England(UK)	2021		India						India	0	1	0	3	1352
Moscow	5th Division	2	1	0	Russia	2021			Azerbaijan					Azerbaijan	0	0	1	3	1353
South West	Level 11(Somerset County League, Premier Div )		0	0	England(UK)	2021		India						India	0	1	0	3	1354
Region Epirus	League B	2	1	0	Greece	2021		Bulgaria						Bulgaria	0	1	0	3	1355
West Midlands	Level 10 (Cornwall Combination League)		0	1	England(UK)	2021								England(UK)	0	0	0	3	1356
Belgorod Region	5th Division	0	0	1	Russia	2021								Russia	0	0	0	3	1357
Tula Region	5th Division	2	1	1	Russia	2021								Russia	0	0	0	3	1358
Region Athens	League B	0	0	1	Greece	2021								Greece	0	0	0	3	1359
Penza Region	5th Division	0	0	0	Russia	2021			Azerbaijan					Azerbaijan	0	0	1	3	1360
Vladimir Region	4th Division	2	1	1	Russia	2021								Russia	0	0	0	3	1361
Kursk Region	5th Division	0	0	0	Russia	2021			Azerbaijan					Azerbaijan	0	0	1	3	1362
Chechnya Republic	5th Division	0	0	1	Russia	2021								Russia	0	0	0	3	1363
Ivanovo region	4th Division	0	0	0	Russia	2021			Azerbaijan					Azerbaijan	0	0	1	3	1364
Moscow	5th Division	0	0	1	Russia	2021								Russia	0	0	0	3	1365
Sverdlovsk Region	5th Division	0	0	0	Russia	2021			Azerbaijan					Azerbaijan	0	0	1	3	1366
Region East Attica	League C	2	1	1	Greece	2021								Greece	0	0	0	3	1367
Region Athens	League C	2	1	0	Greece	2021		Bulgaria						Bulgaria	0	1	0	3	1368
Arkhangelsk Region	5th Division	0	0	0	Russia	2021		Uzbekistan						Uzbekistan	0	1	0	3	1369
Dagestan Republic	5th Division	0	0	0	Russia	2021	Kazakhstan							Kazakhstan	1	0	0	3	1370
Region Kozani	League B	0	0	0	Greece	2021		Bulgaria						Bulgaria	0	1	0	3	1371
Sakhalin Region	5th Division	0	0	0	Russia	2021			Azerbaijan					Azerbaijan	0	0	1	3	1372
Region Imathia	League B	0	0	0	Greece	2021			Romania					Romania	0	0	1	3	1373
Yorksire	Level 11 (West Yorkshire League, Division 1 )		1	0	England(UK)	2021			Italy					Italy	0	0	1	3	1374
North West	Level 10(North West Counties Football League, Division One North)		0	1	England(UK)	2021								England(UK)	0	0	0	3	1375
South West	Level 11(Trowbridge & District Football League, DIV 2)		0	1	England(UK)	2021								England(UK)	0	0	0	3	1376
Region Kavala	League B	0	0	1	Greece	2021								Greece	0	0	0	3	1377
Krasnoyarsk Region	5th Division	0	0	0	Russia	2021			Azerbaijan					Azerbaijan	0	0	1	3	1378
Krasnodar region	5th Division	0	0	0	Russia	2021	Kazakhstan							Kazakhstan	1	0	0	3	1379
Rostov Region	5th Division	0	0	0	Russia	2021			Azerbaijan					Azerbaijan	0	0	1	3	1380
Saratov Region	5th Division	0	0	1	Russia	2021								Russia	0	0	0	3	1381
North West	Level 11(Cheshire Football League, Premier Division)		0	0	England(UK)	2021		India						India	0	1	0	3	1382
East of England	Level 11(Essex Olympian League Premier Division)		1	1	England(UK)	2021								England(UK)	0	0	0	3	1383
Yorksire	Level 11 (York Football League, Reserve A)		1	1	England(UK)	2021								England(UK)	0	0	0	3	1384
Region Chios	League B	1	1	0	Greece	2021	Albania							Albania	1	0	0	3	1385
Vladimir Region	4th Division	0	0	0	Russia	2021			Azerbaijan					Azerbaijan	0	0	1	3	1386
Tomsk Region	5th Division	0	0	1	Russia	2021								Russia	0	0	0	3	1387
Tyumen Region	5th Division	0	0	0	Russia	2021			Azerbaijan					Azerbaijan	0	0	1	3	1388
Yorksire	Level 11 (York Football League, Div 2)		0	0	England(UK)	2021			Italy					Italy	0	0	1	3	1389
Munster	Kerry District League	1	1	0	Ireland	2021		Lithuania						Lithuania	0	1	0	3	1390
Martinique	Senior R3	0	0	0	France	2021		Algeria						Algeria	0	1	0	3	1391
Region Thessaly	League B	0	0	1	Greece	2021								Greece	0	0	0	3	1392
Samara Region	5th Division	2	1	0	Russia	2021	Kazakhstan							Kazakhstan	1	0	0	3	1393
Astrakhan Region	5th Division	0	0	0	Russia	2021			Azerbaijan					Azerbaijan	0	0	1	3	1394
Astrakhan Region	5th Division	2	1	0	Russia	2021			Azerbaijan					Azerbaijan	0	0	1	3	1395
Yorksire	Level 11 (West Yorkshire League, Premier Division )		0	0	England(UK)	2021		India						India	0	1	0	3	1396
Kabardino-Balkaria	4th Division	0	0	0	Russia	2021			Azerbaijan					Azerbaijan	0	0	1	3	1397
Kalmykia Republic	5th Division	0	0	0	Russia	2021			Azerbaijan					Azerbaijan	0	0	1	3	1398
Moscow Region	5th Division	1	1	1	Russia	2021								Russia	0	0	0	3	1399
Karachay-Cherkessia	5th Division	2	1	1	Russia	2021								Russia	0	0	0	3	1400
	4.league	0	0	0	Serbia	2021		Slovakia						Slovakia	0	1	0	3	1401
Tver Region	5th Division	0	0	0	Russia	2021	Kazakhstan							Kazakhstan	1	0	0	3	1402
Chelyabinsk Region	3rd Division	0	0	1	Russia	2021								Russia	0	0	0	3	1403
Réunion	Senior Coupe	1	1	0	France	2021		Algeria						Algeria	0	1	0	3	1404
Khabarovsk Region	5th Division	0	0	1	Russia	2021								Russia	0	0	0	3	1405
Tyumen Region	5th Division	2	1	0	Russia	2021			Azerbaijan					Azerbaijan	0	0	1	3	1406
Region Heraklion	League C	0	0	0	Greece	2021		Bulgaria						Bulgaria	0	1	0	3	1407
Moscow	5th Division	2	1	1	Russia	2021								Russia	0	0	0	3	1408
Tomsk Region	5th Division	0	0	0	Russia	2021			Azerbaijan					Azerbaijan	0	0	1	3	1409
Tver Region	5th Division	0	0	0	Russia	2021			Azerbaijan					Azerbaijan	0	0	1	3	1410
Uusimaa		1	1	1	Finland	2021								Finland	0	0	0	3	1411
Yorksire	Level 11 (West Yorkshire League, Division 1 )		1	1	England(UK)	2021								England(UK)	0	0	0	3	1412
Region Athens	League B	0	0	0	Greece	2021			Romania					Romania	0	0	1	3	1413
Yaroslavl Region	5th Division	0	0	0	Russia	2021		Uzbekistan						Uzbekistan	0	1	0	3	1414
Sverdlovsk Region	5th Division	0	0	0	Russia	2021		Uzbekistan						Uzbekistan	0	1	0	3	1415
Region Evia	League B	0	0	0	Greece	2021			Romania					Romania	0	0	1	3	1416
Moscow	5th Division	0	0	1	Russia	2021								Russia	0	0	0	3	1417
Volgograd region	5th Division	0	0	1	Russia	2021								Russia	0	0	0	3	1418
Tula Region	5th Division	0	0	0	Russia	2021			Azerbaijan					Azerbaijan	0	0	1	3	1419
Charente-Maritime	Départemental 3	2	1	0	France	2021	Portugal							Portugal	1	0	0	3	1420
Yorksire	Level 11 (West Yorkshire League, Division 1 )		0	1	England(UK)	2021								England(UK)	0	0	0	3	1421
Smolensk Region	5th Division	0	0	0	Russia	2021			Azerbaijan					Azerbaijan	0	0	1	3	1422
Yorksire	Level 10 (NORTHERN COUNTIES EAST FOOTBALL LEAGUE, PREMIER DIVISION)		0	1	England(UK)	2021								England(UK)	0	0	0	3	1423
Stavropol region	5th Division	0	0	0	Russia	2021	Kazakhstan							Kazakhstan	1	0	0	3	1424
Bashkortostan	5th Division	0	0	0	Russia	2021		Uzbekistan						Uzbekistan	0	1	0	3	1425
Region Imathia	League B	0	0	0	Greece	2021	Albania							Albania	1	0	0	3	1426
Region Evia	League B	0	0	0	Greece	2021	Albania							Albania	1	0	0	3	1427
East Midlands	Level 10 (Macron Store Stoke - Division One South)		0	1	England(UK)	2021								England(UK)	0	0	0	3	1428
Bashkortostan	5th Division	0	0	0	Russia	2021			Azerbaijan					Azerbaijan	0	0	1	3	1429
Rostov Region	4th Division	0	0	0	Russia	2021	Kazakhstan							Kazakhstan	1	0	0	3	1430
Samara Region	3rd Division	2	1	1	Russia	2021								Russia	0	0	0	3	1431
Moscow Region	5th Division	0	0	0	Russia	2021		Uzbekistan						Uzbekistan	0	1	0	3	1432
North West	Level 10(North West Counties Football League, Division One South)		1	0	England(UK)	2021			Italy					Italy	0	0	1	3	1433
Vladimir Region	5th Division	2	1	1	Russia	2021								Russia	0	0	0	3	1434
Saha	5th Division	0	0	1	Russia	2021								Russia	0	0	0	3	1435
Volgograd region	5th Division	0	0	1	Russia	2021								Russia	0	0	0	3	1436
Region West Attica	League B	0	0	1	Greece	2021								Greece	0	0	0	3	1437
Moscow	5th Division	0	0	0	Russia	2021			Azerbaijan					Azerbaijan	0	0	1	3	1438
Moscow	5th Division	0	0	0	Russia	2021			Azerbaijan					Azerbaijan	0	0	1	3	1439
Krasnoyarsk Region	4th Division	0	0	1	Russia	2021								Russia	0	0	0	3	1440
Region East Attica	League B	0	0	0	Greece	2021		Bulgaria						Bulgaria	0	1	0	3	1441
Region Chania	League C	0	0	0	Greece	2021		Bulgaria						Bulgaria	0	1	0	3	1442
Vologda Region	5th Division	0	0	0	Russia	2021			Azerbaijan					Azerbaijan	0	0	1	3	1443
Tatarstan	5th Division	0	0	0	Russia	2021			Azerbaijan					Azerbaijan	0	0	1	3	1444
Region Macedonia	League C	0	0	0	Greece	2021		Bulgaria						Bulgaria	0	1	0	3	1445
Ivanovo region	5th Division	0	0	1	Russia	2021								Russia	0	0	0	3	1446
Region Kozani	League B	0	0	0	Greece	2021	Albania							Albania	1	0	0	3	1447
South West	Level 11(Somerset County League, Div 2 &3 )		0	1	England(UK)	2021								England(UK)	0	0	0	3	1448
Samara Region	5th Division	0	0	1	Russia	2021								Russia	0	0	0	3	1449
Crimea	5th Division	0	0	0	Russia	2021	Kazakhstan							Kazakhstan	1	0	0	3	1450
Region Athens	League B	0	0	1	Greece	2021								Greece	0	0	0	3	1451
Region Corinthia	League B	0	0	0	Greece	2021			Romania					Romania	0	0	1	3	1452
Novgorod Region	5th Division	2	1	0	Russia	2021			Azerbaijan					Azerbaijan	0	0	1	3	1453
Ryazan Region	5th Division	2	1	1	Russia	2021								Russia	0	0	0	3	1454
Landes	Départemental 3	0	0	0	France	2021	Portugal							Portugal	1	0	0	3	1455
Leningrad Region	5th Division	0	0	0	Russia	2021			Azerbaijan					Azerbaijan	0	0	1	3	1456
Kaluga Region	5th Division	0	0	0	Russia	2021			Azerbaijan					Azerbaijan	0	0	1	3	1457
Udmurtia	5th Division	0	0	0	Russia	2021			Azerbaijan					Azerbaijan	0	0	1	3	1458
Voronezh Region	5th Division	0	0	1	Russia	2021								Russia	0	0	0	3	1459
Region Evia	League B	0	0	1	Greece	2021								Greece	0	0	0	3	1460
North East	Level9(North Riding Football League, Premier Div)		0	0	England(UK)	2021		India						India	0	1	0	3	1461
Ivanovo region	5th Division	0	0	0	Russia	2021			Azerbaijan					Azerbaijan	0	0	1	3	1462
Ingushetia Republic	5th Division	2	1	0	Russia	2021			Azerbaijan					Azerbaijan	0	0	1	3	1463
Region Chania	League B	2	1	1	Greece	2021								Greece	0	0	0	3	1464
Region Macedonia	League B	2	1	0	Greece	2021			Romania					Romania	0	0	1	3	1465
Region Elis	League B	0	0	0	Greece	2021		Bulgaria						Bulgaria	0	1	0	3	1466
Kalmykia Republic	5th Division	0	0	0	Russia	2021		Uzbekistan						Uzbekistan	0	1	0	3	1467
Yorksire	Level 11 (York Football League, Div 2)		1	1	England(UK)	2021								England(UK)	0	0	0	3	1468
Khabarovsk Region	4th Division	0	0	1	Russia	2021								Russia	0	0	0	3	1469
Ingushetia Republic	5th Division	0	0	0	Russia	2021			Azerbaijan					Azerbaijan	0	0	1	3	1470
Region Macedonia	League B	0	0	1	Greece	2021								Greece	0	0	0	3	1471
Saratov Region	3rd Division	0	0	0	Russia	2021	Kazakhstan							Kazakhstan	1	0	0	3	1472
Novosibirsk Region	4th Division	0	0	0	Russia	2021			Azerbaijan					Azerbaijan	0	0	1	3	1473
Rostov Region	5th Division	1	1	1	Russia	2021								Russia	0	0	0	3	1474
Region Drama	League B	0	0	0	Greece	2021		Bulgaria						Bulgaria	0	1	0	3	1475
South West	Level 11(Somerset County League, Div 1 )		0	1	England(UK)	2021								England(UK)	0	0	0	3	1476
Orenburg Region	5th Division	0	0	0	Russia	2021	Kazakhstan							Kazakhstan	1	0	0	3	1477
Bashkortostan	5th Division	2	1	1	Russia	2021								Russia	0	0	0	3	1478
Region Dodecanese	League B	0	0	1	Greece	2021								Greece	0	0	0	3	1479
Kurgan region	5th Division	0	0	1	Russia	2021								Russia	0	0	0	3	1480
Moscow	5th Division	0	0	0	Russia	2021			Azerbaijan					Azerbaijan	0	0	1	3	1481
Saha	5th Division	0	0	0	Russia	2021	Kazakhstan							Kazakhstan	1	0	0	3	1482
Buryatia	3rd Division	0	0	0	Russia	2021		Uzbekistan						Uzbekistan	0	1	0	3	1483
Uusimaa		0	0	0	Finland	2021			Somalia					Somalia	0	0	1	3	1484
Region Piraeus	League B	0	0	0	Greece	2021	Albania							Albania	1	0	0	3	1485
Hautes-Pyrénes	Départemental 2	1	1	0	France	2021	Portugal							Portugal	1	0	0	3	1486
Haute Loire	Senior D5	1	1	1	France	2021								France	0	0	0	3	1487
Kostroma Region	4th Division	2	1	0	Russia	2021			Azerbaijan					Azerbaijan	0	0	1	3	1488
Voronezh Region	4th Division	0	0	1	Russia	2021								Russia	0	0	0	3	1489
South West	Level 11(Wiltshire Senior League )		0	0	England(UK)	2021		India						India	0	1	0	3	1490
Kaluga Region	5th Division	0	0	1	Russia	2021								Russia	0	0	0	3	1491
Rostov Region	5th Division	0	0	0	Russia	2021		Uzbekistan						Uzbekistan	0	1	0	3	1492
Sakhalin Region	3rd Division	0	0	0	Russia	2021	Kazakhstan							Kazakhstan	1	0	0	3	1493
Region Larissa	League B	0	0	1	Greece	2021								Greece	0	0	0	3	1494
Belgorod Region	5th Division	0	0	1	Russia	2021								Russia	0	0	0	3	1495
Region Imathia	League C	2	1	1	Greece	2021								Greece	0	0	0	3	1496
Primorsky region	5th Division	0	0	1	Russia	2021								Russia	0	0	0	3	1497
Rostov Region	5th Division	0	0	0	Russia	2021	Kazakhstan							Kazakhstan	1	0	0	3	1498
Chelyabinsk Region	5th Division	0	0	0	Russia	2021			Azerbaijan					Azerbaijan	0	0	1	3	1499
Pskov Region	5th Division	0	0	0	Russia	2021			Azerbaijan					Azerbaijan	0	0	1	3	1500
Samara Region	3rd Division	0	0	0	Russia	2021		Uzbekistan						Uzbekistan	0	1	0	3	1501
Munster	Munster Senior League	0	0	1	Ireland	2021								Ireland	0	0	0	3	1502
Nizhny Novgorod region	4th Division	0	0	1	Russia	2021								Russia	0	0	0	3	1503
Yorksire	Level 10 (NORTHERN COUNTIES EAST FOOTBALL LEAGUE, DIVISION 1)		0	1	England(UK)	2021								England(UK)	0	0	0	3	1504
Yorksire	Level 11 (West Yorkshire League, Premier Division )		1	1	England(UK)	2021								England(UK)	0	0	0	3	1505
Region Heraklion	League B	0	0	0	Greece	2021			Romania					Romania	0	0	1	3	1506
Saratov Region	4th Division	0	0	1	Russia	2021								Russia	0	0	0	3	1507
Krasnoyarsk Region	5th Division	0	0	0	Russia	2021		Uzbekistan						Uzbekistan	0	1	0	3	1508
Perm Region	5th Division	2	1	1	Russia	2021								Russia	0	0	0	3	1509
Region Athens	League C	0	0	1	Greece	2021								Greece	0	0	0	3	1510
Khakasia	4th Division	0	0	1	Russia	2021								Russia	0	0	0	3	1511
Region Athens	League B	2	1	0	Greece	2021			Romania					Romania	0	0	1	3	1512
Region Athens	League C	0	0	1	Greece	2021								Greece	0	0	0	3	1513
Amur Region	4th Division	2	1	0	Russia	2021			Azerbaijan					Azerbaijan	0	0	1	3	1514
Munster	Munster Senior League	0	0	0	Ireland	2021		Lithuania						Lithuania	0	1	0	3	1515
Ivanovo region	5th Division	2	1	1	Russia	2021								Russia	0	0	0	3	1516
Sverdlovsk Region	5th Division	0	0	1	Russia	2021								Russia	0	0	0	3	1517
Eure et Loir	Senior D3	0	0	1	France	2021								France	0	0	0	3	1518
Moscow	5th Division	0	0	0	Russia	2021	Kazakhstan							Kazakhstan	1	0	0	3	1519
Tula Region	5th Division	0	0	1	Russia	2021								Russia	0	0	0	3	1520
South East	Level 11(Kent County League, D IVISION ONE WEST)		1	1	England(UK)	2021								England(UK)	0	0	0	3	1521
Udmurtia	5th Division	0	0	1	Russia	2021								Russia	0	0	0	3	1522
Region Lasithi	League B	2	1	1	Greece	2021								Greece	0	0	0	3	1523
Haute Marne	Senior D4	0	0	0	France	2021			Morocco					Morocco	0	0	1	3	1524
Belgorod Region	5th Division	2	1	0	Russia	2021	Kazakhstan							Kazakhstan	1	0	0	3	1525
Perm Region	5th Division	0	0	0	Russia	2021			Azerbaijan					Azerbaijan	0	0	1	3	1526
Irkutsk Region	5th Division	0	0	1	Russia	2021								Russia	0	0	0	3	1527
Kursk Region	5th Division	0	0	0	Russia	2021	Kazakhstan							Kazakhstan	1	0	0	3	1528
Nizhny Novgorod region	5th Division	1	1	0	Russia	2021		Uzbekistan						Uzbekistan	0	1	0	3	1529
Region Athens	League B	0	0	1	Greece	2021								Greece	0	0	0	3	1530
Tyumen Region	5th Division	0	0	0	Russia	2021			Azerbaijan					Azerbaijan	0	0	1	3	1531
Bashkortostan	5th Division	0	0	0	Russia	2021		Uzbekistan						Uzbekistan	0	1	0	3	1532
Méditerranée	Senior R2	1	1	0	France	2021	Portugal							Portugal	1	0	0	3	1533
Region Athens	League B	0	0	1	Greece	2021								Greece	0	0	0	3	1534
Moscow Region	5th Division	0	0	0	Russia	2021	Kazakhstan							Kazakhstan	1	0	0	3	1535
North West	Level 10(North West Counties Football League, Division One North)		0	0	England(UK)	2021		India						India	0	1	0	3	1536
Munster	Munster Senior League	0	0	1	Ireland	2021								Ireland	0	0	0	3	1537
Hauts-De-France	Senior R3	2	1	0	France	2021			Morocco					Morocco	0	0	1	3	1538
South West	Level 11(Trowbridge & District Football League, DIV 2)		0	1	England(UK)	2021								England(UK)	0	0	0	3	1539
South East	Level 11 (Kent County League )		1	0	England(UK)	2021		India						India	0	1	0	3	1540
Moscow	5th Division	0	0	1	Russia	2021								Russia	0	0	0	3	1541
Stavropol region	5th Division	0	0	1	Russia	2021								Russia	0	0	0	3	1542
Hauts-De-France	Senior R3	0	0	0	France	2021	Portugal							Portugal	1	0	0	3	1543
Bryansk Region	4th Division	2	1	0	Russia	2021	Kazakhstan							Kazakhstan	1	0	0	3	1544
Altai Region	5th Division	0	0	0	Russia	2021	Kazakhstan							Kazakhstan	1	0	0	3	1545
Itä-Suomi		2	1	0	Finland	2021	Estonia							Estonia	1	0	0	3	1546
Region Pella	League B	0	0	1	Greece	2021								Greece	0	0	0	3	1547
Region Epirus	League C	1	1	1	Greece	2021								Greece	0	0	0	3	1548
Yorksire	Level 11 (West Yorkshire League, Division 2)		0	0	England(UK)	2021	Poland							Poland	1	0	0	3	1549
East of England	Level9(Thurlow Nunn League)		1	1	England(UK)	2021								England(UK)	0	0	0	3	1550
Tatarstan	5th Division	0	0	1	Russia	2021								Russia	0	0	0	3	1551
Region Elis	League C	0	0	0	Greece	2021			Romania					Romania	0	0	1	3	1552
North West	Level 8(Northern Premier League, East Division)		0	1	England(UK)	2021								England(UK)	0	0	0	3	1553
Chelyabinsk Region	5th Division	0	0	1	Russia	2021								Russia	0	0	0	3	1554
Primorsky region	5th Division	0	0	1	Russia	2021								Russia	0	0	0	3	1555
Smolensk Region	5th Division	2	1	0	Russia	2021			Azerbaijan					Azerbaijan	0	0	1	3	1556
Region Athens	League C	0	0	0	Greece	2021			Romania					Romania	0	0	1	3	1557
Vladimir Region	4th Division	0	0	0	Russia	2021			Azerbaijan					Azerbaijan	0	0	1	3	1558
Krasnoyarsk Region	4th Division	0	0	1	Russia	2021								Russia	0	0	0	3	1559
Moscow	5th Division	0	0	1	Russia	2021								Russia	0	0	0	3	1560
Mosellan	Senior R3	0	0	0	France	2021			Morocco					Morocco	0	0	1	3	1561
North West	Level 8(Northern Premier League, East Division)		0	0	England(UK)	2021		India						India	0	1	0	3	1562
Primorsky region	5th Division	0	0	1	Russia	2021								Russia	0	0	0	3	1563
Hérault	Départemental 3	1	1	1	France	2021								France	0	0	0	3	1564
Navarra	Primera Regional	1	1	0	Spain	2021		Romania						Romania	0	1	0	3	1565
Kemerovo Region	4th Division	0	0	0	Russia	2021			Azerbaijan					Azerbaijan	0	0	1	3	1566
Yorksire	Level 10 (NORTHERN COUNTIES EAST FOOTBALL LEAGUE, DIVISION 1)		0	0	England(UK)	2021			Italy					Italy	0	0	1	3	1567
Smolensk Region	3rd Division	0	0	0	Russia	2021	Kazakhstan							Kazakhstan	1	0	0	3	1568
Krasnodar region	4th Division	0	0	1	Russia	2021								Russia	0	0	0	3	1569
Arkhangelsk Region	5th Division	0	0	1	Russia	2021								Russia	0	0	0	3	1570
Region Larissa	League B	2	1	0	Greece	2021			Romania					Romania	0	0	1	3	1571
Moscow	5th Division	0	0	0	Russia	2021	Kazakhstan							Kazakhstan	1	0	0	3	1572
Ryazan Region	5th Division	0	0	0	Russia	2021		Uzbekistan						Uzbekistan	0	1	0	3	1573
North West	Level 11(Northern Alliance Football League, DIV ONE)		1	1	England(UK)	2021								England(UK)	0	0	0	3	1574
Länsi-Suomi		1	1	0	Finland	2021	Estonia							Estonia	1	0	0	3	1575
Samara Region	5th Division	0	0	0	Russia	2021			Azerbaijan					Azerbaijan	0	0	1	3	1576
Nizhny Novgorod region	5th Division	2	1	1	Russia	2021								Russia	0	0	0	3	1577
Region Athens	League B	0	0	0	Greece	2021	Albania							Albania	1	0	0	3	1578
South West	Level 11(Somerset County League, Div 2 &3 )		1	0	England(UK)	2021		India						India	0	1	0	3	1579
Region Larissa	League B	2	1	1	Greece	2021								Greece	0	0	0	3	1580
Region Preveza	League B	0	0	0	Greece	2021		Bulgaria						Bulgaria	0	1	0	3	1581
Tyva	3rd Division	2	1	1	Russia	2021								Russia	0	0	0	3	1582
East Midlands	Level 10 (Leicestershire Senior League Division One)		0	0	England(UK)	2021	Poland							Poland	1	0	0	3	1583
Sverdlovsk Region	5th Division	0	0	1	Russia	2021								Russia	0	0	0	3	1584
North West	Level 10(North West Counties Football League, Division One South)		0	0	England(UK)	2021		India						India	0	1	0	3	1585
Munster	Munster Senior League	2	1	1	Ireland	2021								Ireland	0	0	0	3	1586
East Midlands	Level 8(Evo-Stik League Division One Central)		0	1	England(UK)	2021								England(UK)	0	0	0	3	1587
Loiret	Senior D3	0	0	1	France	2021								France	0	0	0	3	1588
Region Pieria	League B	0	0	0	Greece	2021		Bulgaria						Bulgaria	0	1	0	3	1589
Samara Region	5th Division	2	1	1	Russia	2021								Russia	0	0	0	3	1590
Moscow	5th Division	1	1	0	Russia	2021	Kazakhstan							Kazakhstan	1	0	0	3	1591
Munster	Munster Senior League	1	1	0	Ireland	2021			Latvia					Latvia	0	0	1	3	1592
Region Heraklion	League C	0	0	0	Greece	2021	Albania							Albania	1	0	0	3	1593
Bryansk Region	5th Division	0	0	0	Russia	2021		Uzbekistan						Uzbekistan	0	1	0	3	1594
Aveiro	AF Aveiro 2ª Divisão Série B		0	0	Portugal	2021			Romania					Romania	0	0	1	3	1595
Kamchatka region	5th Division	2	1	0	Russia	2021			Azerbaijan					Azerbaijan	0	0	1	3	1596
Kirov Region	5th Division	0	0	0	Russia	2021	Kazakhstan							Kazakhstan	1	0	0	3	1597
Region Macedonia	League C	0	0	1	Greece	2021								Greece	0	0	0	3	1598
East Midlands	Level 6 (Vanarama National League North)		0	0	England(UK)	2021			Italy					Italy	0	0	1	3	1599
Kemerovo Region	5th Division	2	1	1	Russia	2021								Russia	0	0	0	3	1600
Region Larissa	League B	0	0	1	Greece	2021								Greece	0	0	0	3	1601
North East	Level9(Northern Football League Division Two)		1	1	England(UK)	2021								England(UK)	0	0	0	3	1602
Rostov Region	5th Division	2	1	0	Russia	2021	Kazakhstan							Kazakhstan	1	0	0	3	1603
South West Peninsula	Level 10(South West Peninsula League Div 1 West)		1	0	England(UK)	2021		India						India	0	1	0	3	1604
Region Thessaly	League B	0	0	0	Greece	2021		Bulgaria						Bulgaria	0	1	0	3	1605
Sverdlovsk Region	5th Division	2	1	0	Russia	2021			Azerbaijan					Azerbaijan	0	0	1	3	1606
Gers	Senior D3	1	1	0	France	2021			Morocco					Morocco	0	0	1	3	1607
Yamalo Nenecki Region	5th Division	0	0	0	Russia	2021	Kazakhstan							Kazakhstan	1	0	0	3	1608
South West	Level 11(Wiltshire Senior League )		0	1	England(UK)	2021								England(UK)	0	0	0	3	1609
Moscow	5th Division	0	0	0	Russia	2021	Kazakhstan							Kazakhstan	1	0	0	3	1610
Tver Region	5th Division	0	0	0	Russia	2021			Azerbaijan					Azerbaijan	0	0	1	3	1611
North West	Level 8(Northern Premier League, East Division)		0	0	England(UK)	2021	Poland							Poland	1	0	0	3	1612
Belgorod Region	5th Division	0	0	1	Russia	2021								Russia	0	0	0	3	1613
Region Rethymno	League B	0	0	1	Greece	2021								Greece	0	0	0	3	1614
Yaroslavl Region	5th Division	2	1	1	Russia	2021								Russia	0	0	0	3	1615
Amur Region	5th Division	2	1	0	Russia	2021			Azerbaijan					Azerbaijan	0	0	1	3	1616
Kemerovo Region	3rd Division	0	0	1	Russia	2021								Russia	0	0	0	3	1617
Chelyabinsk Region	5th Division	0	0	0	Russia	2021	Kazakhstan							Kazakhstan	1	0	0	3	1618
Tatarstan	5th Division	0	0	1	Russia	2021								Russia	0	0	0	3	1619
Region Epirus	League B	2	1	0	Greece	2021	Albania							Albania	1	0	0	3	1620
Krasnoyarsk Region	5th Division	0	0	1	Russia	2021								Russia	0	0	0	3	1621
Khabarovsk Region	5th Division	0	0	1	Russia	2021								Russia	0	0	0	3	1622
Munster	Kerry District League	0	0	1	Ireland	2021								Ireland	0	0	0	3	1623
South East	Level 9(Southern Counties East League , FIRST Division )		0	0	England(UK)	2021	Poland							Poland	1	0	0	3	1624
Saha	5th Division	0	0	1	Russia	2021								Russia	0	0	0	3	1625
Region Boeotia	League B	2	1	1	Greece	2021								Greece	0	0	0	3	1626
Hauts-De-France	Senior R3	0	0	1	France	2021								France	0	0	0	3	1627
Krasnodar region	5th Division	0	0	1	Russia	2021								Russia	0	0	0	3	1628
Novosibirsk Region	5th Division	2	1	1	Russia	2021								Russia	0	0	0	3	1629
Kalmykia Republic	5th Division	0	0	1	Russia	2021								Russia	0	0	0	3	1630
Sverdlovsk Region	5th Division	0	0	1	Russia	2021								Russia	0	0	0	3	1631
East Midlands	Level 10(East Midlands Counties League)		1	0	England(UK)	2021	Poland							Poland	1	0	0	3	1632
Seine Saint-Denis	Senior D4	0	0	0	France	2021		Algeria						Algeria	0	1	0	3	1633
Yorksire	Level 11 (West Yorkshire League, Division 1 )		0	0	England(UK)	2021			Italy					Italy	0	0	1	3	1634
Rostov Region	5th Division	2	1	1	Russia	2021								Russia	0	0	0	3	1635
Novgorod Region	5th Division	1	1	1	Russia	2021								Russia	0	0	0	3	1636
Region Thessaly	League C	0	0	1	Greece	2021								Greece	0	0	0	3	1637
Yorksire	Level 11 (York Football League, Div 2)		1	1	England(UK)	2021								England(UK)	0	0	0	3	1638
Krasnoyarsk Region	4th Division	1	1	1	Russia	2021								Russia	0	0	0	3	1639
Region Athens	League C	0	0	1	Greece	2021								Greece	0	0	0	3	1640
Ullianovsk Region	5th Division	2	1	1	Russia	2021								Russia	0	0	0	3	1641
Haute Loire	Senior D5	1	1	1	France	2021								France	0	0	0	3	1642
Sverdlovsk Region	5th Division	0	0	0	Russia	2021	Kazakhstan							Kazakhstan	1	0	0	3	1643
North West	Level 11(West Lancashire League, Premier DIV)		1	1	England(UK)	2021								England(UK)	0	0	0	3	1644
Crimea	5th Division	2	1	1	Russia	2021								Russia	0	0	0	3	1645
Belgorod Region	5th Division	0	0	0	Russia	2021			Azerbaijan					Azerbaijan	0	0	1	3	1646
	4.league	0	0	1	Serbia	2021								Serbia	0	0	0	3	1647
Novgorod Region	5th Division	0	0	0	Russia	2021	Kazakhstan							Kazakhstan	1	0	0	3	1648
Tatarstan	5th Division	0	0	0	Russia	2021			Azerbaijan					Azerbaijan	0	0	1	3	1649
Mordovia	5th Division	0	0	0	Russia	2021			Azerbaijan					Azerbaijan	0	0	1	3	1650
Region Evia	League C	1	1	0	Greece	2021	Albania							Albania	1	0	0	3	1651
Yorksire	Level 11 (West Yorkshire League, Division 2)		0	1	England(UK)	2021								England(UK)	0	0	0	3	1652
Yorksire	Level 11 (West Yorkshire League, Division 2)		1	1	England(UK)	2021								England(UK)	0	0	0	3	1653
Region Karditsa	League C	1	1	0	Greece	2021		Bulgaria						Bulgaria	0	1	0	3	1654
Komi Republic	5th Division	0	0	0	Russia	2021			Azerbaijan					Azerbaijan	0	0	1	3	1655
Moscow Region	5th Division	0	0	1	Russia	2021								Russia	0	0	0	3	1656
Bashkortostan	5th Division	2	1	1	Russia	2021								Russia	0	0	0	3	1657
Region Athens	League C	0	0	1	Greece	2021								Greece	0	0	0	3	1658
Orenburg Region	5th Division	0	0	0	Russia	2021			Azerbaijan					Azerbaijan	0	0	1	3	1659
North Osetia	5th Division	0	0	0	Russia	2021			Azerbaijan					Azerbaijan	0	0	1	3	1660
Moscow	5th Division	2	1	0	Russia	2021			Azerbaijan					Azerbaijan	0	0	1	3	1661
Buryatia	5th Division	0	0	1	Russia	2021								Russia	0	0	0	3	1662
Region Kavala	League B	0	0	0	Greece	2021	Albania							Albania	1	0	0	3	1663
Bragança	AF Bragança Div. Honra		0	0	Portugal	2021	Ukraine							Ukraine	1	0	0	3	1664
North West	Level 10(North West Counties Football League, Premier Division)		1	1	England(UK)	2021								England(UK)	0	0	0	3	1665
East of England	Level9(Thurlow Nunn League, First Div North)		0	0	England(UK)	2021			Italy					Italy	0	0	1	3	1666
Buryatia	5th Division	0	0	1	Russia	2021								Russia	0	0	0	3	1667
Kurgan region	5th Division	0	0	0	Russia	2021			Azerbaijan					Azerbaijan	0	0	1	3	1668
Region Macedonia	League B	0	0	0	Greece	2021		Bulgaria						Bulgaria	0	1	0	3	1669
Rostov Region	5th Division	0	0	0	Russia	2021			Azerbaijan					Azerbaijan	0	0	1	3	1670
Arkhangelsk Region	5th Division	2	1	1	Russia	2021								Russia	0	0	0	3	1671
Saint Petersburg	5th Division	0	0	1	Russia	2021								Russia	0	0	0	3	1672
Tatarstan	4th Division	0	0	0	Russia	2021	Kazakhstan							Kazakhstan	1	0	0	3	1673
Novosibirsk Region	4th Division	0	0	1	Russia	2021								Russia	0	0	0	3	1674
Moscow	5th Division	0	0	1	Russia	2021								Russia	0	0	0	3	1675
Hérault	Départemental 3	0	0	0	France	2021	Portugal							Portugal	1	0	0	3	1676
Perm Region	5th Division	0	0	0	Russia	2021		Uzbekistan						Uzbekistan	0	1	0	3	1677
Region Chalkidiki	League B	0	0	0	Greece	2021			Romania					Romania	0	0	1	3	1678
Irkutsk Region	4th Division	2	1	1	Russia	2021								Russia	0	0	0	3	1679
Region Pieria	League B	0	0	1	Greece	2021								Greece	0	0	0	3	1680
Primorsky region	5th Division	0	0	1	Russia	2021								Russia	0	0	0	3	1681
Region Macedonia	League B	2	1	1	Greece	2021								Greece	0	0	0	3	1682
Region Trikala	League B	0	0	1	Greece	2021								Greece	0	0	0	3	1683
Tatarstan	5th Division	1	1	1	Russia	2021								Russia	0	0	0	3	1684
Pskov Region	5th Division	0	0	0	Russia	2021			Azerbaijan					Azerbaijan	0	0	1	3	1685
Krasnoyarsk Region	4th Division	0	0	0	Russia	2021			Azerbaijan					Azerbaijan	0	0	1	3	1686
Moscow Region	5th Division	0	0	0	Russia	2021			Azerbaijan					Azerbaijan	0	0	1	3	1687
Region Chalkidiki	League B	0	0	0	Greece	2021			Romania					Romania	0	0	1	3	1688
Region Heraklion	League B	1	1	0	Greece	2021		Bulgaria						Bulgaria	0	1	0	3	1689
Moscow	5th Division	0	0	0	Russia	2021	Kazakhstan							Kazakhstan	1	0	0	3	1690
Region Macedonia	League B	1	1	1	Greece	2021								Greece	0	0	0	3	1691
Crimea	5th Division	0	0	1	Russia	2021								Russia	0	0	0	3	1692
Orel Region	5th Division	0	0	0	Russia	2021			Azerbaijan					Azerbaijan	0	0	1	3	1693
Region Athens	League C	0	0	0	Greece	2021	Albania							Albania	1	0	0	3	1694
Region Athens	League C	0	0	1	Greece	2021								Greece	0	0	0	3	1695
Ivanovo region	5th Division	2	1	0	Russia	2021		Uzbekistan						Uzbekistan	0	1	0	3	1696
Kurgan region	5th Division	0	0	1	Russia	2021								Russia	0	0	0	3	1697
Udmurtia	5th Division	2	1	1	Russia	2021								Russia	0	0	0	3	1698
Moscow	5th Division	0	0	0	Russia	2021			Azerbaijan					Azerbaijan	0	0	1	3	1699
Moscow	5th Division	0	0	1	Russia	2021								Russia	0	0	0	3	1700
Meuse	Senior D2	1	1	1	France	2021								France	0	0	0	3	1701
North East	Level10(Toolstation Northern Counties East Football League)		1	0	England(UK)	2021		India						India	0	1	0	3	1702
Yorksire	Level 10 (NORTHERN COUNTIES EAST FOOTBALL LEAGUE, PREMIER DIVISION)		0	1	England(UK)	2021								England(UK)	0	0	0	3	1703
Réunion	Senior Coupe	2	1	1	France	2021								France	0	0	0	3	1704
Tomsk Region	5th Division	0	0	0	Russia	2021		Uzbekistan						Uzbekistan	0	1	0	3	1705
North West	Level 11(Northern Alliance Football League, DIV TWO)		0	0	England(UK)	2021			Italy					Italy	0	0	1	3	1706
Yamalo Nenecki Region	5th Division	0	0	0	Russia	2021		Uzbekistan						Uzbekistan	0	1	0	3	1707
Komi Republic	5th Division	0	0	0	Russia	2021			Azerbaijan					Azerbaijan	0	0	1	3	1708
North East	Level10(NOTTINGHAMSHIRE LEAGUE, DIV TWO )		0	0	England(UK)	2021	Poland							Poland	1	0	0	3	1709
South East	Level 11 (Kent County League )		0	1	England(UK)	2021								England(UK)	0	0	0	3	1710
DTF	Senior D4	1	1	0	France	2021			Morocco					Morocco	0	0	1	3	1711
Tver Region	5th Division	1	1	1	Russia	2021								Russia	0	0	0	3	1712
Tambov Region	5th Division	0	0	1	Russia	2021								Russia	0	0	0	3	1713
Moscow	5th Division	2	1	0	Russia	2021		Uzbekistan						Uzbekistan	0	1	0	3	1714
Yorksire	Level 10 (NORTHERN COUNTIES EAST FOOTBALL LEAGUE, DIVISION 1)		1	1	England(UK)	2021								England(UK)	0	0	0	3	1715
Haute Marne	Senior D4	1	1	0	France	2021	Portugal							Portugal	1	0	0	3	1716
Bryansk Region	5th Division	0	0	1	Russia	2021								Russia	0	0	0	3	1717
Moscow Region	5th Division	2	1	1	Russia	2021								Russia	0	0	0	3	1718
Novgorod Region	5th Division	0	0	0	Russia	2021		Uzbekistan						Uzbekistan	0	1	0	3	1719
Chechnya Republic	5th Division	2	1	1	Russia	2021								Russia	0	0	0	3	1720
Moscow Region	5th Division	0	0	1	Russia	2021								Russia	0	0	0	3	1721
Moscow	5th Division	0	0	0	Russia	2021			Azerbaijan					Azerbaijan	0	0	1	3	1722
Belgorod Region	5th Division	0	0	0	Russia	2021		Uzbekistan						Uzbekistan	0	1	0	3	1723
Yorksire	Level 11 (West Yorkshire League, Division 1 )		1	0	England(UK)	2021	Poland							Poland	1	0	0	3	1724
Tyumen Region	4th Division	2	1	1	Russia	2021								Russia	0	0	0	3	1725
Tyumen Region	5th Division	2	1	0	Russia	2021	Kazakhstan							Kazakhstan	1	0	0	3	1726
Krasnodar region	5th Division	0	0	0	Russia	2021	Kazakhstan							Kazakhstan	1	0	0	3	1727
Yorksire	Level 11 (West Yorkshire League, Division 1 )		0	1	England(UK)	2021								England(UK)	0	0	0	3	1728
South West	Level 11(Somerset County League, Div 2 &3 )		0	1	England(UK)	2021								England(UK)	0	0	0	3	1729
Region Heraklion	League C	0	0	0	Greece	2021		Bulgaria						Bulgaria	0	1	0	3	1730
Novosibirsk Region	5th Division	0	0	1	Russia	2021								Russia	0	0	0	3	1731
Kemerovo Region	5th Division	0	0	1	Russia	2021								Russia	0	0	0	3	1732
East Midlands	Level 6 (Vanarama National League North)		0	0	England(UK)	2021		India						India	0	1	0	3	1733
Samara Region	5th Division	0	0	1	Russia	2021								Russia	0	0	0	3	1734
Smolensk Region	3rd Division	2	1	1	Russia	2021								Russia	0	0	0	3	1735
Khabarovsk Region	5th Division	0	0	0	Russia	2021			Azerbaijan					Azerbaijan	0	0	1	3	1736
Guyane	Senior R1	0	0	0	France	2021	Portugal							Portugal	1	0	0	3	1737
Region Athens	League C	0	0	1	Greece	2021								Greece	0	0	0	3	1738
Stavropol region	5th Division	1	1	1	Russia	2021								Russia	0	0	0	3	1739
Kalmykia Republic	5th Division	0	0	1	Russia	2021								Russia	0	0	0	3	1740
Martinique	Senior R3	0	0	0	France	2021		Algeria						Algeria	0	1	0	3	1741
Region Epirus	League B	0	0	1	Greece	2021								Greece	0	0	0	3	1742
Kaluga Region	5th Division	2	1	0	Russia	2021			Azerbaijan					Azerbaijan	0	0	1	3	1743
Martinique	Senior R3	0	0	0	France	2021	Portugal							Portugal	1	0	0	3	1744
Novgorod Region	3rd Division	2	1	1	Russia	2021								Russia	0	0	0	3	1745
Nizhny Novgorod region	5th Division	0	0	1	Russia	2021								Russia	0	0	0	3	1746
Region Athens	League B	1	1	1	Greece	2021								Greece	0	0	0	3	1747
Region Dodecanese	League B	0	0	1	Greece	2021								Greece	0	0	0	3	1748
Region Athens	League C	2	1	0	Greece	2021			Romania					Romania	0	0	1	3	1749
Kirov Region	3rd Division	2	1	1	Russia	2021								Russia	0	0	0	3	1750
Region Evros	League B	0	0	1	Greece	2021								Greece	0	0	0	3	1751
East of England	Level9(Thurlow Nunn League)		1	0	England(UK)	2021	Poland							Poland	1	0	0	3	1752
Magadan Region	5th Division	0	0	1	Russia	2021								Russia	0	0	0	3	1753
Region Macedonia	League B	0	0	1	Greece	2021								Greece	0	0	0	3	1754
Moscow Region	5th Division	0	0	1	Russia	2021								Russia	0	0	0	3	1755
Khakasia	3rd Division	0	0	1	Russia	2021								Russia	0	0	0	3	1756
Region Chalkidiki	League B	0	0	0	Greece	2021			Romania					Romania	0	0	1	3	1757
Munster	Kerry District League	0	0	0	Ireland	2021	Poland							Poland	1	0	0	3	1758
Yorksire	Level 11 (West Yorkshire League, Division 1 )		0	0	England(UK)	2021	Poland							Poland	1	0	0	3	1759
Arkhangelsk Region	5th Division	2	1	0	Russia	2021			Azerbaijan					Azerbaijan	0	0	1	3	1760
Komi Republic	5th Division	2	1	0	Russia	2021		Uzbekistan						Uzbekistan	0	1	0	3	1761
Novgorod Region	5th Division	0	0	0	Russia	2021		Uzbekistan						Uzbekistan	0	1	0	3	1762
Moscow	5th Division	0	0	0	Russia	2021	Kazakhstan							Kazakhstan	1	0	0	3	1763
Region Phthiotis	League B	1	1	0	Greece	2021		Bulgaria						Bulgaria	0	1	0	3	1764
North East	Level 11(Black Dragon Badges South Division)		0	1	England(UK)	2021								England(UK)	0	0	0	3	1765
Orenburg Region	5th Division	0	0	0	Russia	2021			Azerbaijan					Azerbaijan	0	0	1	3	1766
Munster	Kerry District League	1	1	1	Ireland	2021								Ireland	0	0	0	3	1767
Nizhny Novgorod region	5th Division	0	0	0	Russia	2021	Kazakhstan							Kazakhstan	1	0	0	3	1768
Moscow	5th Division	0	0	0	Russia	2021	Kazakhstan							Kazakhstan	1	0	0	3	1769
Saratov Region	5th Division	2	1	1	Russia	2021								Russia	0	0	0	3	1770
Tula Region	5th Division	0	0	0	Russia	2021			Azerbaijan					Azerbaijan	0	0	1	3	1771
Region Macedonia	League B	0	0	0	Greece	2021		Bulgaria						Bulgaria	0	1	0	3	1772
Region Heraklion	League B	1	1	1	Greece	2021								Greece	0	0	0	3	1773
Moscow Region	5th Division	0	0	1	Russia	2021								Russia	0	0	0	3	1774
Region Dodecanese	League B	0	0	1	Greece	2021								Greece	0	0	0	3	1775
Region Athens	League C	0	0	0	Greece	2021	Albania							Albania	1	0	0	3	1776
North East	Level9(North Riding Football League, Premier Div)		1	1	England(UK)	2021								England(UK)	0	0	0	3	1777
Region Xanthi	League B	2	1	1	Greece	2021								Greece	0	0	0	3	1778
Primorsky region	5th Division	0	0	0	Russia	2021			Azerbaijan					Azerbaijan	0	0	1	3	1779
Region Macedonia	League B	0	0	1	Greece	2021								Greece	0	0	0	3	1780
North West	Level 8(Northern Premier League, East Division)		0	1	England(UK)	2021								England(UK)	0	0	0	3	1781
Moscow Region	5th Division	0	0	1	Russia	2021								Russia	0	0	0	3	1782
Region Evia	League C	1	1	1	Greece	2021								Greece	0	0	0	3	1783
Val de Marne	Senior D3	0	0	1	France	2021								France	0	0	0	3	1784
Komi Republic	5th Division	2	1	0	Russia	2021		Uzbekistan						Uzbekistan	0	1	0	3	1785
Yorksire	Level 10 (NORTHERN COUNTIES EAST FOOTBALL LEAGUE, DIVISION 1)		0	0	England(UK)	2021		India						India	0	1	0	3	1786
Region Serres	League B	0	0	0	Greece	2021		Bulgaria						Bulgaria	0	1	0	3	1787
Smolensk Region	5th Division	2	1	1	Russia	2021								Russia	0	0	0	3	1788
Moscow Region	5th Division	0	0	1	Russia	2021								Russia	0	0	0	3	1789
Rostov Region	5th Division	0	0	0	Russia	2021		Uzbekistan						Uzbekistan	0	1	0	3	1790
Tula Region	5th Division	2	1	0	Russia	2021		Uzbekistan						Uzbekistan	0	1	0	3	1791
Yorksire	Level 11 (York Football League, Premier DIV)		1	1	England(UK)	2021								England(UK)	0	0	0	3	1792
Region Achaia	League C	0	0	0	Greece	2021		Bulgaria						Bulgaria	0	1	0	3	1793
Chechnya Republic	5th Division	0	0	1	Russia	2021								Russia	0	0	0	3	1794
Tula Region	5th Division	0	0	0	Russia	2021			Azerbaijan					Azerbaijan	0	0	1	3	1795
Sverdlovsk Region	5th Division	0	0	0	Russia	2021			Azerbaijan					Azerbaijan	0	0	1	3	1796
Region Boeotia	League B	0	0	0	Greece	2021			Romania					Romania	0	0	1	3	1797
South East	Level 11 (Kent County League )		1	1	England(UK)	2021								England(UK)	0	0	0	3	1798
Region Piraeus	League B	0	0	0	Greece	2021		Bulgaria						Bulgaria	0	1	0	3	1799
Pskov Region	5th Division	0	0	1	Russia	2021								Russia	0	0	0	3	1800
Réunion	Senior Coupe	0	0	0	France	2021	Portugal							Portugal	1	0	0	3	1801
Tatarstan	5th Division	0	0	0	Russia	2021			Azerbaijan					Azerbaijan	0	0	1	3	1802
Region Evia	League B	0	0	1	Greece	2021								Greece	0	0	0	3	1803
Region Kozani	League B	2	1	1	Greece	2021								Greece	0	0	0	3	1804
Tver Region	5th Division	0	0	1	Russia	2021								Russia	0	0	0	3	1805
Region Athens	League B	0	0	0	Greece	2021	Albania							Albania	1	0	0	3	1806
Saratov Region	4th Division	0	0	0	Russia	2021			Azerbaijan					Azerbaijan	0	0	1	3	1807
Region Athens	League B	0	0	0	Greece	2021			Romania					Romania	0	0	1	3	1808
North East	Level9(North Riding Football League, DIV one)		0	0	England(UK)	2021			Italy					Italy	0	0	1	3	1809
Region Athens	League C	1	1	1	Greece	2021								Greece	0	0	0	3	1810
Region Karditsa	League B	0	0	1	Greece	2021								Greece	0	0	0	3	1811
Smolensk Region	5th Division	0	0	1	Russia	2021								Russia	0	0	0	3	1812
Yorksire	Level 11 (West Yorkshire League, Division 1 )		1	0	England(UK)	2021	Poland							Poland	1	0	0	3	1813
Region Dodecanese	League B	1	1	0	Greece	2021			Romania					Romania	0	0	1	3	1814
Region Macedonia	League B	0	0	1	Greece	2021								Greece	0	0	0	3	1815
Region Karditsa	League B	0	0	0	Greece	2021	Albania							Albania	1	0	0	3	1816
Krasnoyarsk Region	5th Division	0	0	1	Russia	2021								Russia	0	0	0	3	1817
Moscow	5th Division	0	0	0	Russia	2021		Uzbekistan						Uzbekistan	0	1	0	3	1818
Mari El	3rd Division	2	1	1	Russia	2021								Russia	0	0	0	3	1819
Region Karditsa	League B	0	0	1	Greece	2021								Greece	0	0	0	3	1820
Penza Region	5th Division	0	0	1	Russia	2021								Russia	0	0	0	3	1821
Kemerovo Region	5th Division	0	0	1	Russia	2021								Russia	0	0	0	3	1822
Chelyabinsk Region	5th Division	0	0	0	Russia	2021		Uzbekistan						Uzbekistan	0	1	0	3	1823
Region Chania	League C	1	1	1	Greece	2021								Greece	0	0	0	3	1824
Kurgan region	5th Division	0	0	1	Russia	2021								Russia	0	0	0	3	1825
South West	Level 11(Dorset Football League, Premier Division)		1	0	England(UK)	2021		India						India	0	1	0	3	1826
Region Piraeus	League B	0	0	0	Greece	2021	Albania							Albania	1	0	0	3	1827
Kalmykia Republic	5th Division	0	0	1	Russia	2021								Russia	0	0	0	3	1828
Cantal	Senior D5	2	1	0	France	2021	Portugal							Portugal	1	0	0	3	1829
Transbaikal region	3rd Division	0	0	1	Russia	2021								Russia	0	0	0	3	1830
Munster	Munster Senior League	0	0	1	Ireland	2021								Ireland	0	0	0	3	1831
Region Athens	League C	0	0	1	Greece	2021								Greece	0	0	0	3	1832
Munster	Munster Senior League	0	0	0	Ireland	2021		Lithuania						Lithuania	0	1	0	3	1833
North East	Level9(North Riding Football League, DIV one)		0	1	England(UK)	2021								England(UK)	0	0	0	3	1834
Moscow	5th Division	0	0	1	Russia	2021								Russia	0	0	0	3	1835
Moscow	5th Division	0	0	0	Russia	2021			Azerbaijan					Azerbaijan	0	0	1	3	1836
Kurgan region	5th Division	0	0	0	Russia	2021		Uzbekistan						Uzbekistan	0	1	0	3	1837
Moscow	5th Division	1	1	1	Russia	2021								Russia	0	0	0	3	1838
Rostov Region	5th Division	0	0	0	Russia	2021			Azerbaijan					Azerbaijan	0	0	1	3	1839
Novosibirsk Region	5th Division	0	0	0	Russia	2021			Azerbaijan					Azerbaijan	0	0	1	3	1840
Saratov Region	4th Division	0	0	0	Russia	2021			Azerbaijan					Azerbaijan	0	0	1	3	1841
Moscow	5th Division	0	0	0	Russia	2021			Azerbaijan					Azerbaijan	0	0	1	3	1842
Moscow	5th Division	1	1	1	Russia	2021								Russia	0	0	0	3	1843
Moscow	5th Division	0	0	0	Russia	2021	Kazakhstan							Kazakhstan	1	0	0	3	1844
South West	Level 11(Trowbridge & District Football League, DIV 1)		0	1	England(UK)	2021								England(UK)	0	0	0	3	1845
Haute Savoie Pays Gex	Senior D4	1	1	1	France	2021								France	0	0	0	3	1846
Krasnodar region	5th Division	2	1	0	Russia	2021			Azerbaijan					Azerbaijan	0	0	1	3	1847
Nizhny Novgorod region	5th Division	2	1	0	Russia	2021			Azerbaijan					Azerbaijan	0	0	1	3	1848
Kursk Region	5th Division	0	0	0	Russia	2021		Uzbekistan						Uzbekistan	0	1	0	3	1849
Belgorod Region	5th Division	0	0	1	Russia	2021								Russia	0	0	0	3	1850
Tver Region	4th Division	2	1	1	Russia	2021								Russia	0	0	0	3	1851
Chechnya Republic	5th Division	0	0	0	Russia	2021			Azerbaijan					Azerbaijan	0	0	1	3	1852
Region Macedonia	League B	0	0	1	Greece	2021								Greece	0	0	0	3	1853
Nizhny Novgorod region	5th Division	0	0	0	Russia	2021			Azerbaijan					Azerbaijan	0	0	1	3	1854
Lipetsk Region	5th Division	0	0	1	Russia	2021								Russia	0	0	0	3	1855
Primorsky region	5th Division	2	1	0	Russia	2021			Azerbaijan					Azerbaijan	0	0	1	3	1856
Region Achaia	League B	0	0	1	Greece	2021								Greece	0	0	0	3	1857
North West	Level 10(North West Counties Football League, Premier Division)		0	1	England(UK)	2021								England(UK)	0	0	0	3	1858
Volgograd region	5th Division	0	0	0	Russia	2021	Kazakhstan							Kazakhstan	1	0	0	3	1859
Yaroslavl Region	5th Division	0	0	0	Russia	2021			Azerbaijan					Azerbaijan	0	0	1	3	1860
Nizhny Novgorod region	4th Division	0	0	1	Russia	2021								Russia	0	0	0	3	1861
Chechnya Republic	5th Division	0	0	0	Russia	2021		Uzbekistan						Uzbekistan	0	1	0	3	1862
Yaroslavl Region	5th Division	1	1	0	Russia	2021	Kazakhstan							Kazakhstan	1	0	0	3	1863
Sverdlovsk Region	4th Division	2	1	0	Russia	2021		Uzbekistan						Uzbekistan	0	1	0	3	1864
Saint Petersburg	5th Division	0	0	0	Russia	2021			Azerbaijan					Azerbaijan	0	0	1	3	1865
Region Lesbos	League B	1	1	1	Greece	2021								Greece	0	0	0	3	1866
Buryatia	4th Division	2	1	1	Russia	2021								Russia	0	0	0	3	1867
Tambov Region	5th Division	2	1	0	Russia	2021			Azerbaijan					Azerbaijan	0	0	1	3	1868
Moscow	5th Division	2	1	0	Russia	2021	Kazakhstan							Kazakhstan	1	0	0	3	1869
Region Macedonia	League B	0	0	1	Greece	2021								Greece	0	0	0	3	1870
Region Drama	League B	1	1	1	Greece	2021								Greece	0	0	0	3	1871
Region Macedonia	League C	0	0	1	Greece	2021								Greece	0	0	0	3	1872
Tatarstan	5th Division	0	0	1	Russia	2021								Russia	0	0	0	3	1873
Auvergne-Rhone-Alpes	Senior R3	0	0	0	France	2021	Portugal							Portugal	1	0	0	3	1874
Auvergne-Rhone-Alpes	Senior R3	2	1	1	France	2021								France	0	0	0	3	1875
Samara Region	5th Division	0	0	1	Russia	2021								Russia	0	0	0	3	1876
Perm Region	5th Division	0	0	0	Russia	2021	Kazakhstan							Kazakhstan	1	0	0	3	1877
Region Epirus	League B	0	0	0	Greece	2021		Bulgaria						Bulgaria	0	1	0	3	1878
North West	Level 10(North West Counties Football League, Premier Division)		0	1	England(UK)	2021								England(UK)	0	0	0	3	1879
Ryazan Region	5th Division	0	0	1	Russia	2021								Russia	0	0	0	3	1880
East of England	Level9(Thurlow Nunn League, First Div North)		0	1	England(UK)	2021								England(UK)	0	0	0	3	1881
Chelyabinsk Region	5th Division	0	0	0	Russia	2021	Kazakhstan							Kazakhstan	1	0	0	3	1882
Volgograd region	5th Division	2	1	1	Russia	2021								Russia	0	0	0	3	1883
Komi Republic	5th Division	0	0	0	Russia	2021		Uzbekistan						Uzbekistan	0	1	0	3	1884
Region Drama	League B	0	0	1	Greece	2021								Greece	0	0	0	3	1885
Krasnoyarsk Region	5th Division	2	1	1	Russia	2021								Russia	0	0	0	3	1886
North East	Level9(Northern Football League Division Two)		0	1	England(UK)	2021								England(UK)	0	0	0	3	1887
South East	Level 11(Kent County League, D IVISION ONE CENTRAL & EAST)		1	1	England(UK)	2021								England(UK)	0	0	0	3	1888
Penza Region	5th Division	0	0	0	Russia	2021		Uzbekistan						Uzbekistan	0	1	0	3	1889
Region Athens	League B	0	0	0	Greece	2021			Romania					Romania	0	0	1	3	1890
Tatarstan	5th Division	0	0	1	Russia	2021								Russia	0	0	0	3	1891
Irkutsk Region	5th Division	0	0	1	Russia	2021								Russia	0	0	0	3	1892
Region East Attica	League C	0	0	0	Greece	2021			Romania					Romania	0	0	1	3	1893
Region Piraeus	League B	0	0	0	Greece	2021			Romania					Romania	0	0	1	3	1894
Yorksire	Level 11 (West Yorkshire League, Premier Division )		0	0	England(UK)	2021			Italy					Italy	0	0	1	3	1895
Yorksire	Level 11 (West Yorkshire League, Premier Division )		0	1	England(UK)	2021								England(UK)	0	0	0	3	1896
Moscow	5th Division	2	1	0	Russia	2021		Uzbekistan						Uzbekistan	0	1	0	3	1897
Yaroslavl Region	5th Division	2	1	1	Russia	2021								Russia	0	0	0	3	1898
Moscow Region	5th Division	1	1	1	Russia	2021								Russia	0	0	0	3	1899
Astrakhan Region	5th Division	2	1	1	Russia	2021								Russia	0	0	0	3	1900
Nizhny Novgorod region	4th Division	0	0	0	Russia	2021			Azerbaijan					Azerbaijan	0	0	1	3	1901
North West	Level 10(North West Counties Football League)		0	0	England(UK)	2021			Italy					Italy	0	0	1	3	1902
Penza Region	3rd Division	0	0	1	Russia	2021								Russia	0	0	0	3	1903
Novosibirsk Region	5th Division	0	0	0	Russia	2021			Azerbaijan					Azerbaijan	0	0	1	3	1904
Altai Region	5th Division	2	1	0	Russia	2021			Azerbaijan					Azerbaijan	0	0	1	3	1905
Mari El	5th Division	0	0	1	Russia	2021								Russia	0	0	0	3	1906
Kabardino-Balkaria	5th Division	0	0	0	Russia	2021			Azerbaijan					Azerbaijan	0	0	1	3	1907
Ullianovsk Region	5th Division	2	1	0	Russia	2021	Kazakhstan							Kazakhstan	1	0	0	3	1908
Leningrad Region	5th Division	0	0	0	Russia	2021		Uzbekistan						Uzbekistan	0	1	0	3	1909
Yorksire	Level 10 (NORTHERN COUNTIES EAST FOOTBALL LEAGUE, PREMIER DIVISION)		0	0	England(UK)	2021		India						India	0	1	0	3	1910
Moscow	5th Division	0	0	0	Russia	2021			Azerbaijan					Azerbaijan	0	0	1	3	1911
Region Macedonia	League B	2	1	1	Greece	2021								Greece	0	0	0	3	1912
Guyane	Senior R1	2	1	1	France	2021								France	0	0	0	3	1913
Region Zakynthos	League B	0	0	0	Greece	2021			Romania					Romania	0	0	1	3	1914
Moscow	5th Division	2	1	0	Russia	2021	Kazakhstan							Kazakhstan	1	0	0	3	1915
Kirov Region	5th Division	0	0	1	Russia	2021								Russia	0	0	0	3	1916
Chuvash Republic	5th Division	2	1	1	Russia	2021								Russia	0	0	0	3	1917
Yorksire	Level 11 (West Yorkshire League, Premier Division )		0	1	England(UK)	2021								England(UK)	0	0	0	3	1918
Tula Region	4th Division	0	0	1	Russia	2021								Russia	0	0	0	3	1919
Penza Region	5th Division	0	0	1	Russia	2021								Russia	0	0	0	3	1920
Moscow Region	5th Division	0	0	0	Russia	2021			Azerbaijan					Azerbaijan	0	0	1	3	1921
Moscow	5th Division	1	1	0	Russia	2021		Uzbekistan						Uzbekistan	0	1	0	3	1922
West Midlands	Level 10 (Cornwall Combination League)		1	1	England(UK)	2021								England(UK)	0	0	0	3	1923
Region Macedonia	League C	1	1	1	Greece	2021								Greece	0	0	0	3	1924
Bryansk Region	5th Division	0	0	1	Russia	2021								Russia	0	0	0	3	1925
Penza Region	5th Division	0	0	0	Russia	2021		Uzbekistan						Uzbekistan	0	1	0	3	1926
Region Piraeus	League B	1	1	1	Greece	2021								Greece	0	0	0	3	1927
Region Phthiotis	League B	0	0	0	Greece	2021		Bulgaria						Bulgaria	0	1	0	3	1928
Moscow	5th Division	2	1	1	Russia	2021								Russia	0	0	0	3	1929
Moscow	5th Division	0	0	0	Russia	2021		Uzbekistan						Uzbekistan	0	1	0	3	1930
Region Messinia	League B	0	0	1	Greece	2021								Greece	0	0	0	3	1931
Orenburg Region	5th Division	0	0	0	Russia	2021		Uzbekistan						Uzbekistan	0	1	0	3	1932
Region Chalkidiki	League C	0	0	1	Greece	2021								Greece	0	0	0	3	1933
Region Chania	League B	0	0	0	Greece	2021			Romania					Romania	0	0	1	3	1934
Irkutsk Region	3rd Division	0	0	1	Russia	2021								Russia	0	0	0	3	1935
Nizhny Novgorod region	5th Division	0	0	1	Russia	2021								Russia	0	0	0	3	1936
Islas Canarias	Segunda-Interinsular Tenerife	0	0	0	Spain	2021	Morocco							Morocco	1	0	0	3	1937
Region Macedonia	League B	2	1	0	Greece	2021	Albania							Albania	1	0	0	3	1938
Tambov Region	5th Division	2	1	1	Russia	2021								Russia	0	0	0	3	1939
Bryansk Region	5th Division	0	0	1	Russia	2021								Russia	0	0	0	3	1940
Rostov Region	5th Division	0	0	0	Russia	2021			Azerbaijan					Azerbaijan	0	0	1	3	1941
Irkutsk Region	5th Division	0	0	1	Russia	2021								Russia	0	0	0	3	1942
Munster	Kerry District League	1	1	0	Ireland	2021		Lithuania						Lithuania	0	1	0	3	1943
Region Messinia	League B	0	0	1	Greece	2021								Greece	0	0	0	3	1944
Krasnoyarsk Region	3rd Division	2	1	1	Russia	2021								Russia	0	0	0	3	1945
Transbaikal Region	5th Division	0	0	1	Russia	2021								Russia	0	0	0	3	1946
Réunion	Senior Coupe	1	1	1	France	2021								France	0	0	0	3	1947
Saratov Region	4th Division	0	0	1	Russia	2021								Russia	0	0	0	3	1948
Guyane	Senior R1	0	0	1	France	2021								France	0	0	0	3	1949
Astrakhan Region	3rd Division	0	0	0	Russia	2021		Uzbekistan						Uzbekistan	0	1	0	3	1950
Moscow	5th Division	0	0	1	Russia	2021								Russia	0	0	0	3	1951
Buryatia	5th Division	0	0	0	Russia	2021		Uzbekistan						Uzbekistan	0	1	0	3	1952
Sverdlovsk Region	5th Division	2	1	0	Russia	2021			Azerbaijan					Azerbaijan	0	0	1	3	1953
Moscow Region	5th Division	2	1	1	Russia	2021								Russia	0	0	0	3	1954
Region Heraklion	League B	0	0	0	Greece	2021	Albania							Albania	1	0	0	3	1955
Yaroslavl Region	4th Division	0	0	1	Russia	2021								Russia	0	0	0	3	1956
Kamchatka region	5th Division	0	0	1	Russia	2021								Russia	0	0	0	3	1957
Khakasia	4th Division	2	1	1	Russia	2021								Russia	0	0	0	3	1958
Region Macedonia	League C	1	1	1	Greece	2021								Greece	0	0	0	3	1959
Novgorod Region	5th Division	0	0	0	Russia	2021		Uzbekistan						Uzbekistan	0	1	0	3	1960
Nizhny Novgorod region	5th Division	0	0	0	Russia	2021		Uzbekistan						Uzbekistan	0	1	0	3	1961
Krasnoyarsk Region	4th Division	0	0	0	Russia	2021	Kazakhstan							Kazakhstan	1	0	0	3	1962
Ivanovo region	3rd Division	0	0	0	Russia	2021			Azerbaijan					Azerbaijan	0	0	1	3	1963
Amur Region	5th Division	0	0	1	Russia	2021								Russia	0	0	0	3	1964
Nizhny Novgorod region	5th Division	0	0	0	Russia	2021	Kazakhstan							Kazakhstan	1	0	0	3	1965
Region Macedonia	League B	0	0	0	Greece	2021		Bulgaria						Bulgaria	0	1	0	3	1966
Yorksire	Level 10 (NORTHERN COUNTIES EAST FOOTBALL LEAGUE, PREMIER DIVISION)		0	1	England(UK)	2021								England(UK)	0	0	0	3	1967
Region East Attica	League C	0	0	0	Greece	2021	Albania							Albania	1	0	0	3	1968
Kamchatka region	5th Division	0	0	0	Russia	2021		Uzbekistan						Uzbekistan	0	1	0	3	1969
Moscow	5th Division	0	0	0	Russia	2021			Azerbaijan					Azerbaijan	0	0	1	3	1970
Gironde	Départemental 3	1	1	1	France	2021								France	0	0	0	3	1971
Perm Region	5th Division	0	0	0	Russia	2021			Azerbaijan					Azerbaijan	0	0	1	3	1972
Crimea	4th Division	2	1	1	Russia	2021								Russia	0	0	0	3	1973
Region East Attica	League B	2	1	0	Greece	2021	Albania							Albania	1	0	0	3	1974
Adygea Republic	5th Division	2	1	0	Russia	2021			Azerbaijan					Azerbaijan	0	0	1	3	1975
Region Larissa	League B	0	0	0	Greece	2021	Albania							Albania	1	0	0	3	1976
Region Larissa	League B	0	0	0	Greece	2021	Albania							Albania	1	0	0	3	1977
Udmurtia	5th Division	2	1	1	Russia	2021								Russia	0	0	0	3	1978
East of England	Level9(Thurlow Nunn League, First Div North)		0	1	England(UK)	2021								England(UK)	0	0	0	3	1979
East Midlands	Level 6 (Vanarama National League North)		0	0	England(UK)	2021		India						India	0	1	0	3	1980
Udmurtia	5th Division	2	1	1	Russia	2021								Russia	0	0	0	3	1981
Moscow Region	5th Division	2	1	1	Russia	2021								Russia	0	0	0	3	1982
Moscow	5th Division	0	0	0	Russia	2021			Azerbaijan					Azerbaijan	0	0	1	3	1983
Moscow Region	5th Division	0	0	1	Russia	2021								Russia	0	0	0	3	1984
Kostroma Region	4th Division	0	0	1	Russia	2021								Russia	0	0	0	3	1985
Samara Region	5th Division	0	0	0	Russia	2021		Uzbekistan						Uzbekistan	0	1	0	3	1986
Region Athens	League B	0	0	0	Greece	2021	Albania							Albania	1	0	0	3	1987
Moscow	5th Division	0	0	1	Russia	2021								Russia	0	0	0	3	1988
Guyane	Senior R1	2	1	0	France	2021	Portugal							Portugal	1	0	0	3	1989
Yorksire	Level 11 (West Yorkshire League, Premier Division )		0	0	England(UK)	2021	Poland							Poland	1	0	0	3	1990
Region Drama	League B	0	0	0	Greece	2021	Albania							Albania	1	0	0	3	1991
North Osetia	5th Division	0	0	1	Russia	2021								Russia	0	0	0	3	1992
Samara Region	5th Division	0	0	1	Russia	2021								Russia	0	0	0	3	1993
Region Pieria	League B	0	0	1	Greece	2021								Greece	0	0	0	3	1994
Moscow	5th Division	0	0	1	Russia	2021								Russia	0	0	0	3	1995
Lipetsk Region	5th Division	0	0	1	Russia	2021								Russia	0	0	0	3	1996
Khabarovsk Region	4th Division	0	0	1	Russia	2021								Russia	0	0	0	3	1997
Krasnodar region	5th Division	0	0	1	Russia	2021								Russia	0	0	0	3	1998
Tatarstan	5th Division	2	1	0	Russia	2021			Azerbaijan					Azerbaijan	0	0	1	3	1999
North West	Level 11(West Lancashire League, DIV 2)		1	1	England(UK)	2021								England(UK)	0	0	0	3	2000
[truncated: 22,915 more rows]
